# Supplementary material for: Impact of Stoichiometry Representation on Simulation of Genotype-Phenotype Relationships in Metabolic Networks
Source: PLoS Comput Biol. 2012 Nov 1;8(11):e1002758. doi: 10.1371/journal.pcbi.1002758 (PMC3486866; doi:10.1371/journal.pcbi.1002758)
Supplement: Table S4 — All significant genetic interactions among non-essential genes from Szappanos et al. involving genes contained in iAZ900 model included in the study. (XLSX) [file pcbi.1002758.s015.xlsx]

## Sheet: Sheet2
	Gene 1	Gene 2	Experimental data				FBA simulations				MiMBl simulations
			fitness ΔG1	fitness ΔG2	fitness ΔG12	Epistasis score	fitness ΔG1	fitness ΔG2	fitness ΔG12	Epistasis score	fitness ΔG1	fitness ΔG2	fitness ΔG12	Epistasis score
	YOR321W	YAL023C	1.0607	1.0697	0.0656	-1.069	1	1	1	0	1	1	1	0
	YLR328W	YGR010W	1.0152	1.0566	0.1575	-0.9151	0.712507	1	0	-0.712507	0.712507	0.999897	-8.18e-25	-0.712433
	YER062C	YIL053W	1.0148	0.967	0.1018	-0.8795	1	1	1	0	1	1	0.999897	-0.000103314
	YJR009C	YGR192C	1.0448	0.9879	0.1706	-0.8616	1	1	1	0	1	1	1	0
	YOR360C	YGL248W	1.062	1.0225	0.2369	-0.849	1	1	1	0	0.999897	1	0.999897	0
	YER052C	YDR508C	0.9692	0.9847	0.1371	-0.8172	0.67007	1	0.67007	0	0.67007	1	0.67007	0
	YOR209C	YFR047C	1.0164	0.9636	0.1667	-0.8128	1	0.712507	0.712507	0	0.999897	0.712507	0.712507	7.36e-05
	YML075C	YLR450W	0.9804	0.9696	0.1436	-0.8069	1	1	-2.06e-32	-1	1	1	0	-1
	YDR399W	YGR061C	0.9806	1.0398	0.2134	-0.8062	1	1	1	0	0.999897	0.999897	0.999897	0.000103303
	YDR399W	YOR128C	0.9806	1.0359	0.2125	-0.8033	1	1	1	0	0.999897	0.870384	0.870384	8.99e-05
	YKR067W	YBL011W	1.0413	0.9992	0.241	-0.7995	1	1	-1.35e-31	-1	1	1	0	-1
	YLR044C	YLR134W	0.9938	1.0231	0.2264	-0.7903	1	1	1	0	1	1	1	0
	YDR399W	YAR015W	0.9806	0.9815	0.19	-0.7724	1	1	1	0	0.999897	0.999897	0.999897	0.000103303
	YDR399W	YMR120C	0.9806	1.0028	0.2319	-0.7515	1	1	1	0	0.999897	1	0.999897	0
	YJR078W	YGR260W	1.0036	0.9801	0.244	-0.7395	1	1	1	0	0.999897	0.999897	0.999897	0.000103303
	YML008C	YKL211C	0.9589	0.9808	0.2204	-0.72	1	1	1	0	0.999897	0.999897	0.999897	0.000103303
	YFR053C	YGL253W	1.0469	0.933	0.2689	-0.7079	1	1	1	0	1	1	0.999897	-0.000103314
	YDR399W	YLR058C	0.9806	1.0311	0.31	-0.7011	1	1	1	0	0.999897	0.905486	0.905486	9.35e-05
	YDR127W	YBR068C	0.8302	1.0337	0.1788	-0.6794	0.712507	1	0.712507	0	0.712507	1	0.712507	0
	YDR399W	YGL234W	0.9806	1.0516	0.3547	-0.6765	1	1	1	0	0.999897	0.999897	0.999897	0.000103303
	YDR502C	YLR180W	0.9939	0.9765	0.3376	-0.6328	1	1	3.38e-29	-1	1	1	0	-1
	YML008C	YDR127W	0.9589	0.8302	0.1647	-0.6314	1	0.712507	0.712507	0	0.999897	0.712507	0.712507	7.36e-05
	YER178W	YBL015W	0.8343	1.0344	0.2336	-0.6294	1	1	1	0	0.96866	0.999897	0.96866	0.000100076
	YDR158W	YDR508C	0.9033	0.9847	0.2692	-0.6203	0.67007	1	0.67007	0	0.67007	1	0.67007	0
	YBL015W	YNL071W	1.0344	0.902	0.3224	-0.6097	1	1	1	0	0.999897	0.96866	0.96866	0.000100076
	YBL015W	YBR221C	1.0344	0.9466	0.3886	-0.5906	1	1	1	0	0.999897	0.96866	0.96866	0.000100076
	YML008C	YDR354W	0.9589	0.8511	0.24	-0.5761	1	1	1	0	0.999897	0.999897	0.999897	0.000103303
	YDR497C	YOL103W	1.0232	1.0182	0.4694	-0.5724	1	1	1	0	1	1	0.999847	-0.000153189
	YLR180W	YOL064C	0.9765	0.8666	0.2798	-0.5698	1	1	1	0	1	0.999897	0.999897	0
	YER056C	YGR061C	1.0041	1.0398	0.485	-0.5554	1	1	1	0	1	0.999897	0.999897	0
	YBR069C	YGL148W	1.0166	0.9074	0.3704	-0.5521	1	0.712507	0.712507	0	1	0.712507	0.712507	0
	YBR069C	YPR074C	1.0166	0.9433	0.4072	-0.5517	1	1	1	0	1	1	1	0
	YML008C	YGL148W	0.9589	0.9074	0.3277	-0.5424	1	0.712507	0.712507	0	0.999897	0.712507	0.712507	7.36e-05
	YJR073C	YGR202C	0.7339	1.0338	0.2171	-0.5416	1	1	1	0	0.999897	0.999897	0.999897	0.000103303
	YGR260W	YFR047C	0.9801	0.9636	0.414	-0.5315	1	0.712507	0	-0.712507	0.999897	0.712507	1.92e-11	-0.712433
	YCR005C	YER178W	1.0722	0.8343	0.3599	-0.5306	1	1	1	0	0.999897	0.96866	0.96866	0.000100076
	YER056C	YAR015W	1.0041	0.9815	0.4553	-0.5252	1	1	1	0	1	0.999897	0.999897	0
	YDR148C	YBL015W	0.9689	1.0344	0.4922	-0.51	1	1	1	0	0.984097	0.999897	0.984097	0.000101671
	YJR025C	YGR260W	0.9683	0.9801	0.4466	-0.5037	1	1	1	0	0.999897	0.999897	0.999897	0.000103303
	YPL148C	YOR065W	0.693	0.6645	-0.0409	-0.5021	1	1	1	0	0.999897	0.818275	0.818275	8.45e-05
	YDR399W	YMR300C	0.9806	1.0372	0.519	-0.4981	1	1	1	0	0.999897	0.999897	0.999897	0.000103303
	YCR053W	YNL071W	0.6947	0.902	0.1291	-0.4975	0.67007	1	0.67007	0	0.67007	0.96866	0.67007	0.0209997
	YDR508C	YGR208W	0.9847	0.9216	0.4061	-0.4962	1	1	1	0	1	0.912629	0.912629	0
	YLR028C	YMR120C	1.0237	1.0028	0.5305	-0.4962	1	1	0	-1	1	1	-2.81e-21	-1
	YER174C	YDR098C	1.0416	1.0087	0.563	-0.489	1	1	1	0	1	1	1	0
	YOR128C	YER056C	1.0359	1.0041	0.5474	-0.4882	1	1	1	0	0.870384	1	0.870384	0
	YJR139C	YDR508C	0.7323	0.9847	0.2358	-0.4853	0.67007	1	0.67007	0	0.67007	1	0.67007	0
	YPL061W	YJL121C	0.965	0.8918	0.3743	-0.4845	1	1	1	0	0.980303	0.98446	0.958475	-0.00659396
	YHR104W	YML123C	1.0133	0.9487	0.4851	-0.4762	1	1	1	0	0.999897	1	0.999897	0
	YLR231C	YGR260W	1.0386	0.9801	0.5403	-0.4746	1	1	1	0	0.999897	0.999897	0.999897	0.000103303
	YER178W	YJR139C	0.8343	0.7323	0.1371	-0.4738	1	0.67007	0.67007	0	0.96866	0.67007	0.67007	0.0209997
	YNL037C	YDL066W	0.8006	1.0444	0.3626	-0.4736	1	1	1	0	0.999897	0.999897	0.999897	0.000103303
	YDR148C	YBR221C	0.9689	0.9466	0.4556	-0.4615	1	1	1	0	0.984097	0.96866	0.978062	0.0248063
	YER090W	YML008C	0.9754	0.9589	0.4859	-0.4494	1	1	1	0	0.999897	0.999897	0.999897	0.000103303
	YGR244C	YMR205C	1.0503	0.8149	0.4089	-0.447	1	1	1	0	0.984913	0.638595	0.64577	0.0168096
	YDR007W	YML008C	0.9964	0.9589	0.4998	-0.4457	1	1	1	0	0.999897	0.999897	0.999897	0.000103303
	YKL004W	YML008C	0.9538	0.9589	0.4884	-0.4262	1	1	1	0	0.999897	0.999897	0.999897	0.000103303
	YLR089C	YDR127W	0.8218	0.8302	0.2616	-0.4207	1	0.712507	0.712507	0	0.999897	0.712507	0.712507	7.36e-05
	YGR157W	YLR133W	0.6263	1.0547	0.2471	-0.4135	1	1	1	0	1	0.999897	0.999897	0
	YCR053W	YLR089C	0.6947	0.8218	0.1652	-0.4058	0.67007	1	0.67007	0	0.67007	0.999897	0.67007	6.92e-05
	YKL060C	YFR055W	0.9753	1.0849	0.6514	-0.4047	1	1	1	0	0.638595	0.999897	0.638595	6.6e-05
	YMR300C	YER056C	1.0372	1.0041	0.6349	-0.4015	1	1	1	0	0.999897	1	0.999897	0
	YGR208W	YER056C	0.9216	1.0041	0.5271	-0.3983	1	1	1	0	0.912629	1	0.912629	0
	YLR359W	YMR300C	1.0118	1.0372	0.6545	-0.3934	1	1	1	0	0.999897	0.999897	0.999897	0.000103303
	YMR296C	YJL070C	0.8943	1.0559	0.5513	-0.393	1	1	1	0	0.999897	1	0.999897	0
	YOR360C	YOR136W	1.062	0.8055	0.4667	-0.3887	1	1	1	0	0.999897	0.999897	0.999897	0.000103303
	YCR005C	YBR221C	1.0722	0.9466	0.6253	-0.3829	1	1	1	0	0.999897	0.96866	0.96866	0.000100076
	YML081C-A	YLR395C	0.8973	0.9669	0.4851	-0.3825	0.240107	1	0.216444	-0.0236634	0.0541477	0.859661	0.0229858	-0.0235629
	YML008C	YCL025C	0.9589	0.9498	0.5292	-0.3816	1	1	1	0	0.999897	1	0.999897	0
	YCR053W	YOR109W	0.6947	0.9566	0.2855	-0.3791	0.67007	1	0.67007	0	0.67007	1	0.67007	0
	YOR142W	YBL015W	1.0373	1.0344	0.6912	-0.3788	1	1	1	0	0.984913	0.999897	0.985233	0.000422384
	YHR208W	YDR127W	0.7936	0.8302	0.2833	-0.3756	0.304392	0.712507	0.304392	0.0875105	0.126518	0.712507	0.126608	0.0364628
	YDR508C	YOR184W	0.9847	0.9126	0.5256	-0.3715	1	1	1	0	1	0.912629	0.912629	0
	YDR148C	YER178W	0.9689	0.8343	0.4406	-0.3678	1	1	1	0	0.984097	0.96866	0.978062	0.0248063
	YAL012W	YOL064C	0.6138	0.8666	0.1641	-0.3677	1	1	1	0	0.999686	0.999897	0.999683	9.97e-05
	YDR148C	YCL025C	0.9689	0.9498	0.5577	-0.3625	1	1	1	0	0.984097	1	0.984097	0
	YBR069C	YDR127W	1.0166	0.8302	0.4829	-0.3611	1	0.712507	0.712507	0	1	0.712507	0.712507	0
	YJR078W	YOR209C	1.0036	1.0164	0.6594	-0.3606	1	1	1	0	0.999897	0.999897	0.999897	0.000103303
	YDL066W	YOR136W	1.0444	0.8055	0.4817	-0.3596	1	1	1	0	0.999897	0.999897	0.999897	0.000103303
	YJR073C	YLR133W	0.7339	1.0547	0.4169	-0.3571	1	1	1	0	0.999897	0.999897	0.999897	0.000103303
	YML081C-A	YMR256C	0.8973	0.7105	0.2825	-0.355	0.240107	1	0.216444	-0.0236634	0.0541477	0.859661	0.0229858	-0.0235629
	YGR208W	YLR089C	0.9216	0.8218	0.4036	-0.3537	1	1	1	0	0.912629	0.999897	0.912629	9.43e-05
	YHR104W	YMR169C	1.0133	1.043	0.7038	-0.353	1	1	1	0	0.999897	1	0.999897	0
	YDR127W	YER178W	0.8302	0.8343	0.3405	-0.3522	0.712507	1	0.712507	0	0.712507	0.96866	0.712507	0.0223297
	YHR002W	YCR053W	0.8626	0.6947	0.2445	-0.3521	1	0.67007	0.67007	0	0.998365	0.67007	0.67007	0.0010957
	YLR089C	YGL202W	0.8218	0.9417	0.4249	-0.349	1	1	1	0	0.999897	1	0.999897	0
	YPR060C	YBR068C	0.9048	1.0337	0.5875	-0.3477	0.957812	1	0.957812	0	0.957812	1	0.957812	0
	YHL003C	YKL008C	1.0408	1.038	0.724	-0.347	1	1	1	0	1	1	0.999897	-0.000103314
	YLR237W	YDL080C	0.966	0.9822	0.6031	-0.3449	1	1	1	0	1	1	1	0
	YDL100C	YGR157W	0.9747	0.6263	0.2672	-0.3432	1	1	1	0	0.999897	1	0.999897	0
	YML022W	YNL141W	1.0683	0.6382	0.3411	-0.3432	1	1	1	0	1	0.972187	0.972187	0
	YBL098W	YGR260W	1.0018	0.9801	0.6375	-0.3421	1	1	1	0	0.999897	0.999897	0.999897	0.000103303
	YHR002W	YDR127W	0.8626	0.8302	0.3736	-0.3415	1	0.712507	0.712507	0	0.998365	0.712507	0.712507	0.00116509
	YOR393W	YBR085W	1.0213	1.0212	0.7028	-0.3402	1	1	1	0	1	1	1	0
	YPL265W	YBR036C	1.0782	0.5406	0.2386	-0.3381	1	1	1	0	1	0.999897	0.999897	0
	YKL004W	YBL039C	0.9538	0.9573	0.5787	-0.3344	1	1	1	0	0.999897	1	0.999897	0
	YDR294C	YCR034W	1.0005	1.0388	0.7037	-0.3331	1	1	1	0	0.999897	0.999897	0.999897	0.000103303
	YMR011W	YNL052W	1.0374	0.9049	0.6076	-0.3312	1	1	1	0	1	1	1	0
	YER056C	YMR120C	1.0041	1.0028	0.672	-0.3302	1	1	1	0	1	1	1	0
	YLR157C	YGR157W	1.0488	0.6263	0.3274	-0.3297	1	1	1	0	1	1	1	0
	YML008C	YGR157W	0.9589	0.6263	0.271	-0.3296	1	1	1	0	0.999897	1	0.999897	0
	YGR244C	YBL015W	1.0503	1.0344	0.7571	-0.3293	1	1	1	0	0.984913	0.999897	0.985233	0.000422384
	YHR208W	YJR139C	0.7936	0.7323	0.2524	-0.3287	0.304392	0.67007	0.304392	0.100428	0.126518	0.67007	0.127411	0.0426349
	YJR073C	YNR008W	0.7339	1.0305	0.4291	-0.3272	1	1	1	0	0.999897	0.999897	0.999897	0.000103303
	YPR060C	YLR304C	0.9048	0.3505	-0.0069	-0.3265	0.957812	1	0.957812	0	0.957812	0.999897	0.957812	9.9e-05
	YPR128C	YDR226W	1.0083	0.3804	0.0557	-0.3258	1	1	1	0	0.999897	0.940976	0.940976	9.72e-05
	YJR160C	YDL238C	0.9804	1.06	0.7057	-0.3257	1	1	1	0	1	0.999897	0.999897	0
	YDR058C	YJR105W	0.9832	0.4667	0.1421	-0.3221	1	1	1	0	1	0.851934	0.851934	0
	YIL009W	YDR226W	1.0903	0.3804	0.0925	-0.3204	1	1	1	0	1	0.940976	0.940976	0
	YHR074W	YDR058C	0.8684	0.9832	0.5364	-0.3194	0.712507	1	0.712507	0	0.712507	1	0.712507	0
	YDR508C	YCR053W	0.9847	0.6947	0.3621	-0.3186	1	0.67007	0.67007	0	1	0.67007	0.67007	0
	YER090W	YLR304C	0.9754	0.3505	0.0327	-0.3108	1	1	1	0	0.999897	0.999897	0.999897	0.000103303
	YLR359W	YMR303C	1.0118	1.0235	0.725	-0.3103	1	1	1	0	0.999897	0.999897	0.999897	0.000103303
	YJR158W	YDL238C	1.0368	1.06	0.7853	-0.309	1	1	1	0	1	0.999897	0.999897	0
	YGR248W	YMR205C	1.0396	0.8149	0.5403	-0.3069	1	1	1	0	1	0.638595	0.638595	0
	YGR209C	YLR043C	1.0913	0.9961	0.7814	-0.3066	1	1	-1.24e-31	-1	1	1	-1.23e-16	-1
	YLL043W	YDR226W	0.9236	0.3804	0.0445	-0.306	1	1	1	0	0.999897	0.940976	0.940976	9.72e-05
	YDR408C	YER056C	1.0612	1.0041	0.7572	-0.3041	1	1	1	0	0.881161	1	0.881161	0
	YOR142W	YER178W	1.0373	0.8343	0.563	-0.3016	1	1	1	0	0.984913	0.96866	0.96927	0.0152237
	YGL148W	YBR068C	0.9074	1.0337	0.6369	-0.3011	0.712507	1	0.712507	0	0.712507	1	0.712507	0
	YER090W	YOL020W	0.9754	1.0105	0.6859	-0.2997	1	1	1	0	0.999897	1	0.999897	0
	YGR177C	YDR298C	1.0569	0.5975	0.3274	-0.2987	1	0.240107	0.240107	0	1	0.0541477	0.0541477	0
	YMR307W	YGL084C	0.8204	0.8812	0.4241	-0.2985	1	1	1	0	1	1	1	0
	YER090W	YPL262W	0.9754	0.8313	0.5126	-0.2982	1	1	1	0	0.999897	0.974606	0.974606	0.00010069
	YGR208W	YDR399W	0.9216	0.9806	0.6087	-0.292	1	1	1	0	0.912629	0.999897	0.912629	9.43e-05
	YAL038W	YLR056W	1.0101	0.7482	0.4642	-0.2916	1	1	1	0	1	0.999897	0.999897	0
	YJR130C	YBR036C	1.0163	0.5406	0.2532	-0.2911	1	1	1	0	0.999897	0.999897	0.999897	0.000103303
	YDR403W	YPL078C	1.0371	0.5599	0.2893	-0.2903	1	0.240107	0.240107	0	0.999897	0.0541477	0.0541477	5.59e-06
	YIL002C	YKL212W	0.9887	0.5401	0.2442	-0.2899	1	1	1	0	1	1	1	0
	YLL043W	YKL127W	0.9236	0.9877	0.6241	-0.2894	1	1	1	0	0.999897	1	0.999897	0
	YLR372W	YBR041W	0.9128	1.0219	0.6403	-0.2885	1	1	1	0	0.999897	0.999897	0.999897	0.000103303
	YJR077C	YMR083W	1.0176	0.4461	0.1615	-0.2883	1	1	1	0	0.0799508	0.999897	0.0799508	8.26e-06
	YJR139C	YOR109W	0.7323	0.9566	0.4134	-0.2871	0.67007	1	0.67007	0	0.67007	1	0.67007	0
	YCR005C	YNL071W	1.0722	0.902	0.6786	-0.2861	1	1	1	0	0.999897	0.96866	0.96866	0.000100076
	YDR399W	YLR038C	0.9806	0.7061	0.4066	-0.2858	1	1	1	0	0.999897	0.859661	0.859661	8.88e-05
	YMR105C	YKL127W	1.0383	0.9877	0.7383	-0.2853	1	1	1	0	1	1	0.860655	-0.139345
	YER052C	YNL071W	0.9692	0.902	0.5907	-0.2834	0.67007	1	0.67007	0	0.67007	0.96866	0.67007	0.0209997
	YJR016C	YMR307W	0.995	0.8204	0.533	-0.2833	0.484697	1	0.484697	0	0.484697	1	0.484697	0
	YGL148W	YBR221C	0.9074	0.9466	0.5758	-0.283	0.712507	1	0.712507	0	0.712507	0.96866	0.712507	0.0223297
	YMR296C	YIR031C	0.8943	1.0098	0.6201	-0.283	1	1	1	0	0.999897	1	0.999897	0
	YMR307W	YGR282C	0.8204	1.0546	0.5847	-0.2805	1	1	1	0	1	0.9999	0.9999	0
	YDR127W	YJL121C	0.8302	0.8918	0.4607	-0.2797	0.712507	1	0.712507	0	0.712507	0.98446	0.712507	0.0110722
	YGL202W	YCR053W	0.9417	0.6947	0.3743	-0.2796	1	0.67007	0.67007	0	1	0.67007	0.67007	0
	YGL055W	YML008C	0.7081	0.9589	0.4003	-0.2787	1	1	1	0	0.999277	0.999897	0.999277	0.000103239
	YAR015W	YPL262W	0.9815	0.8313	0.536	-0.2786	1	1	1	0	0.999897	0.974606	0.974606	0.00010069
	YGL008C	YPL036W	0.9323	0.8723	0.5373	-0.2759	1	1	1	0	1	1	0.999654	-0.000345566
	YMR267W	YPL091W	0.9926	1.0564	0.7709	-0.2756	1	1	1	0	0.999904	0.999897	0.999904	0.000103304
	YDR298C	YMR256C	0.5975	0.7105	0.1491	-0.2754	0.240107	1	0.216444	-0.0236634	0.0541477	0.859661	0.0229858	-0.0235629
	YGL008C	YIL160C	0.9323	1.0368	0.6913	-0.2753	1	1	1	0	1	0.999897	0.999897	0
	YOR393W	YGR010W	1.0213	1.0566	0.8042	-0.2749	1	1	1	0	1	0.999897	0.999897	0
	YDR158W	YMR205C	0.9033	0.8149	0.463	-0.2731	0.67007	1	0.67007	0	0.67007	0.638595	0.618873	0.190969
	YHR208W	YCR053W	0.7936	0.6947	0.2783	-0.273	0.304392	0.67007	0.304392	0.100428	0.126518	0.67007	0.128025	0.0432494
	YDR508C	YDR226W	0.9847	0.3804	0.0985	-0.2727	1	1	1	0	1	0.940976	0.940976	0
	YBR166C	YML008C	0.9225	0.9589	0.6155	-0.2711	1	1	1	0	0.999897	0.999897	0.999897	0.000103303
	YGR192C	YML123C	0.9879	0.9487	0.6674	-0.2698	1	1	1	0	1	1	1	0
	YLR089C	YKL212W	0.8218	0.5401	0.1745	-0.2694	1	1	1	0	0.999897	1	0.999897	0
	YOR393W	YNL130C	1.0213	1.0226	0.775	-0.2694	1	1	1	0	1	1	1	0
	YHR104W	YOL056W	1.0133	0.9994	0.7441	-0.2685	1	1	1	0	0.999897	1	0.999897	0
	YGR157W	YMR015C	0.6263	0.9664	0.3378	-0.2675	1	1	1	0	1	0.999897	0.999897	0
	YKL004W	YDL100C	0.9538	0.9747	0.6623	-0.2674	1	1	1	0	0.999897	0.999897	0.999897	0.000103303
	YJR025C	YOR209C	0.9683	1.0164	0.7137	-0.2667	1	1	1	0	0.999897	0.999897	0.999897	0.000103303
	YOR108W	YNL071W	1.006	0.902	0.6433	-0.2641	1	1	1	0	1	0.96866	0.96866	0
	YGL187C	YPR060C	0.6812	0.9048	0.3528	-0.2636	1	0.957812	0.957812	0	0.859661	0.957812	0.86177	0.038376
	YJR073C	YGL084C	0.7339	0.8812	0.3846	-0.2621	1	1	1	0	0.999897	1	0.999897	0
	YPL189W	YML123C	1.0915	0.9487	0.7717	-0.2612	1	1	1	0	1	1	1	0
	YJR073C	YML008C	0.7339	0.9589	0.3846	-0.2608	1	1	1	0	0.999897	0.999897	0.999897	0.000103303
	YKL004W	YLR260W	0.9538	1.05	0.737	-0.2608	1	1	1	0	0.999897	1	0.999897	0
	YMR307W	YLR056W	0.8204	0.7482	0.3534	-0.2605	1	1	1	0	1	0.999897	0.999897	0
	YGR248W	YNL071W	1.0396	0.902	0.6775	-0.2601	1	1	1	0	1	0.96866	0.96866	0
	YDR127W	YMR205C	0.8302	0.8149	0.4167	-0.2599	0.712507	1	0.712507	0	0.712507	0.638595	0.638595	0.183592
	YML059C	YPR060C	1.0618	0.9048	0.6973	-0.2593	1	0.957812	0.957812	0	0.999897	0.957812	0.957812	9.9e-05
	YDL168W	YMR205C	1.0094	0.8149	0.564	-0.2585	1	1	1	0	0.999897	0.638595	0.638595	6.6e-05
	YLR260W	YBR036C	1.05	0.5406	0.302	-0.2577	1	1	1	0	1	0.999897	0.999897	0
	YLL043W	YGR125W	0.9236	0.8663	0.5425	-0.2576	1	1	1	0	0.999897	1	0.999897	0
	YML008C	YPR060C	0.9589	0.9048	0.6101	-0.2575	1	0.957812	0.957812	0	0.999897	0.957812	0.957812	9.9e-05
	YNL129W	YDR226W	1.0461	0.3804	0.1402	-0.2562	1	1	1	0	0.999897	0.940976	0.940976	9.72e-05
	YPL265W	YOR136W	1.0782	0.8055	0.6099	-0.2555	1	1	1	0	1	0.999897	0.999897	0
	YOR273C	YPR191W	0.9903	0.7285	0.4679	-0.2535	1	1	1	0	1	0.818275	0.818275	0
	YJR139C	YNL071W	0.7323	0.902	0.4086	-0.2519	0.67007	1	0.67007	0	0.67007	0.96866	0.67007	0.0209997
	YHL036W	YMR256C	0.9919	0.7105	0.4637	-0.2516	1	1	1	0	1	0.859661	0.859661	0
	YGL008C	YAL023C	0.9323	1.0697	0.7458	-0.2514	1	1	1	0	1	1	1	0
	YPL265W	YLR304C	1.0782	0.3505	0.1301	-0.2499	1	1	1	0	1	0.999897	0.999897	0
	YCR073W-A	YMR205C	1.0261	0.8149	0.5865	-0.2497	1	1	1	0	1	0.638595	0.638595	0
	YER090W	YKL212W	0.9754	0.5401	0.2789	-0.2479	1	1	1	0	0.999897	1	0.999897	0
	YOR388C	YER178W	1.0157	0.8343	0.5961	-0.2479	1	1	1	0	1	0.96866	0.96866	0
	YDL168W	YLR056W	1.0094	0.7482	0.5073	-0.2479	1	1	1	0	0.999897	0.999897	0.999897	0.000103303
	YBR296C	YML035C	1.0499	1.0284	0.8285	-0.2478	1	1	1	0	1	0.999897	0.999897	0
	YGR155W	YNL141W	0.4388	0.6382	0.0333	-0.2467	1	1	1	0	0.999686	0.972187	0.972034	0.000151595
	YOL020W	YGL148W	1.0105	0.9074	0.6755	-0.2465	1	0.712507	0.712507	0	1	0.712507	0.712507	0
	YDR158W	YML123C	0.9033	0.9487	0.6131	-0.2463	0.67007	1	0.67007	0	0.67007	1	0.67007	0
	YER060W	YPL078C	1.0131	0.5599	0.3204	-0.2461	1	0.240107	0.240107	0	1	0.0541477	0.0541477	0
	YCR036W	YLR304C	1.0637	0.3505	0.1326	-0.243	1	1	1	0	0.999897	0.999897	0.999897	0.000103303
	YML081C-A	YMR205C	0.8973	0.8149	0.4883	-0.2429	0.240107	1	0.0463375	-0.193769	0.0541477	0.638595	0	-0.0345784
	YOR393W	YGL084C	1.0213	0.8812	0.6573	-0.2427	1	1	1	0	1	1	1	0
	YCR036W	YJR025C	1.0637	0.9683	0.7893	-0.2427	1	1	1	0	0.999897	0.999897	0.999897	0.000103303
	YOL136C	YIL107C	1.0098	1.0132	0.7775	-0.2426	1	1	1	0	1	1	0.999897	-0.000103314
	YPL061W	YHR183W	0.965	0.3136	0.0654	-0.2422	1	1	1	0	0.980303	1	0.980303	0
	YPL091W	YPR191W	1.0564	0.7285	0.5275	-0.2421	1	1	1	0	0.999897	0.818275	0.818275	8.45e-05
	YCR034W	YJL121C	1.0388	0.8918	0.682	-0.242	1	1	1	0	0.999897	0.98446	0.98446	0.000101709
	YHR002W	YDL210W	0.8626	1.0637	0.6718	-0.2418	1	1	1	0	0.998365	0.999897	0.998365	0.000103145
	YNR001C	YBL015W	0.9972	1.0344	0.7987	-0.241	1	1	1	0	1	0.999897	0.999897	0
	YGR121C	YOR065W	1.0659	0.6645	0.4685	-0.241	1	1	1	0	1	0.818275	0.818275	0
	YMR105C	YLR395C	1.0383	0.9669	0.7629	-0.241	1	1	1	0	1	0.859661	0.859661	0
	YHR123W	YPR074C	1.0074	0.9433	0.7099	-0.2404	1	1	1	0	0.999897	1	0.999897	0
	YGL008C	YLR372W	0.9323	0.9128	0.611	-0.2399	1	1	1	0	1	0.999897	0.999897	0
	YJR073C	YDR058C	0.7339	0.9832	0.4255	-0.2399	1	1	1	0	0.999897	1	0.999897	0
	YOL066C	YBR036C	0.9193	0.5406	0.2532	-0.2397	0.33073	1	0.33073	0	0.33073	0.999897	0.33073	3.42e-05
	YKL035W	YFR055W	0.9273	1.0849	0.7721	-0.2395	1	1	1	0	0.999897	0.999897	0.999897	0.000103303
	YHR074W	YLR028C	0.8684	1.0237	0.6526	-0.2393	0.712507	1	0.712507	0	0.712507	1	0.712507	0
	YPL147W	YOR109W	1.0409	0.9566	0.7632	-0.2392	1	1	1	0	0.999897	1	0.999897	0
	YPR074C	YML008C	0.9433	0.9589	0.6598	-0.2389	1	1	1	0	1	0.999897	0.999897	0
	YJR073C	YGR157W	0.7339	0.6263	0.1861	-0.2386	1	1	1	0	0.999897	1	0.999897	0
	YCR034W	YPR074C	1.0388	0.9433	0.7387	-0.2384	1	1	1	0	0.999897	1	0.999897	0
	YHR002W	YER073W	0.8626	1.0422	0.6562	-0.2382	1	1	1	0	0.998365	1	0.998365	0
	YDR453C	YMR205C	1.0249	0.8149	0.597	-0.2382	1	1	1	0	0.999897	0.638595	0.638595	6.6e-05
	YBR176W	YLR372W	1.0381	0.9128	0.7123	-0.2367	1	1	1	0	0.999897	0.999897	0.999897	0.000103303
	YPR121W	YOL052C	1.024	0.7841	0.5701	-0.2356	1	1	1	0	1	0.999897	0.999897	0
	YJR073C	YKL212W	0.7339	0.5401	0.1616	-0.2348	1	1	1	0	0.999897	1	0.999897	0
	YML008C	YJL121C	0.9589	0.8918	0.6205	-0.2346	1	1	1	0	0.999897	0.98446	0.98446	0.000101709
	YGR208W	YJL070C	0.9216	1.0559	0.7397	-0.2334	1	1	1	0	0.912629	1	0.912629	0
	YDL067C	YML081C-A	0.6854	0.8973	0.399	-0.2332	1	0.240107	0.216444	-0.0236634	0.859661	0.0541477	0.0229858	-0.0235629
	YKL141W	YGR143W	0.9519	1.0393	0.7525	-0.2331	1	1	1	0	1	1	1	0
	YJL130C	YMR170C	1.0239	1.0852	0.8781	-0.2329	1	1	1	0	0.999897	1	0.999897	0
	YPL148C	YLR304C	0.693	0.3505	0.0131	-0.2324	1	1	1	0	0.999897	0.999897	0.999897	0.000103303
	YCR053W	YBR221C	0.6947	0.9466	0.4262	-0.2314	0.67007	1	0.67007	0	0.67007	0.96866	0.67007	0.0209997
	YMR296C	YDR298C	1.0105	0.5975	0.3802	-0.2307	1	0.240107	0.240107	0	0.999897	0.0541477	0.0541477	5.59e-06
	YNL071W	YHR163W	0.902	1.0371	0.7034	-0.2303	1	1	1	0	0.96866	1	0.96866	0
	YGL253W	YDR127W	0.933	0.8302	0.5448	-0.2298	1	0.712507	0.712507	0	1	0.712507	0.712507	0
	YOL066C	YML082W	0.9193	1.0634	0.7478	-0.2297	0.33073	1	0.33073	0	0.33073	0.999897	0.33073	3.42e-05
	YNR001C	YCR005C	0.9972	1.0722	0.8475	-0.2286	1	1	1	0	1	0.999897	0.999897	0
	YCR036W	YML075C	1.0637	0.9804	0.8139	-0.2281	1	1	1	0	0.999897	1	0.999897	0
	YDR127W	YNL071W	0.8302	0.902	0.5227	-0.228	0.712507	1	0.712507	0	0.712507	0.96866	0.712507	0.0223297
	YLR432W	YDR403W	0.9707	1.0371	0.7788	-0.2279	1	1	1	0	1	0.999897	0.999897	0
	YOR388C	YJR139C	1.0157	0.7323	0.515	-0.2277	1	0.67007	0.67007	0	1	0.67007	0.67007	0
	YDR127W	YKL212W	0.8302	0.5401	0.2209	-0.2275	0.712507	1	0.712507	0	0.712507	1	0.712507	0
	YGR260W	YAR015W	0.9801	0.9815	0.732	-0.2274	1	1	1	0	0.999897	0.999897	0.999897	0.000103303
	YMR307W	YBR023C	0.8204	0.9913	0.5859	-0.2274	1	1	1	0	1	0.999897	0.999897	0
	YHR104W	YNR034W	1.0133	0.9989	0.7862	-0.2259	1	1	1	0	0.999897	1	0.999897	0
	YPL262W	YDR226W	0.8313	0.3804	0.0899	-0.2246	1	1	1	0	0.974606	0.940976	0.92312	0.00603948
	YGL037C	YFR055W	1.021	1.0849	0.8816	-0.2243	1	1	1	0	0.999897	0.999897	0.999897	0.000103303
	YDR353W	YER081W	0.9372	0.9985	0.7156	-0.2233	1	1	1	0	1	1	1	0
	YGL234W	YER056C	1.0516	1.0041	0.8272	-0.2226	1	1	1	0	0.999897	1	0.999897	0
	YDR158W	YPL078C	0.9033	0.5599	0.2839	-0.2226	0.67007	0.240107	0.240107	0.0792185	0.67007	0.0541477	0.0561238	0.0198411
	YML059C	YDR513W	1.0618	1.0031	0.8357	-0.2225	1	1	1	0	0.999897	1	0.999897	0
	YNR033W	YML035C	0.9991	1.0284	0.8051	-0.2224	0.712507	1	0.712507	0	0.712507	0.999897	0.712507	7.36e-05
	YJR016C	YKR031C	0.995	1.0283	0.801	-0.2221	0.484697	1	0.484697	0	0.484697	0.999897	0.484697	5.01e-05
	YLL012W	YBR036C	0.9956	0.5406	0.3121	-0.2217	1	1	1	0	1	0.999897	0.999897	0
	YGR157W	YDR058C	0.6263	0.9832	0.3951	-0.2207	1	1	1	0	1	1	1	0
	YGR121C	YPR191W	1.0659	0.7285	0.5713	-0.2204	1	1	1	0	1	0.818275	0.818275	0
	YHR104W	YMR189W	1.0133	1.0262	0.8195	-0.2204	1	1	1	0	0.999897	0.959807	0.959807	9.92e-05
	YDR298C	YLR038C	0.5975	0.7061	0.2016	-0.2203	0.240107	1	0.216444	-0.0236634	0.0541477	0.859661	0.0229858	-0.0235629
	YPL214C	YCL050C	1.0398	0.9969	0.8188	-0.2199	1	1	1	0	0.999897	0.999897	0.999897	0.000103303
	YBR265W	YCR034W	1.0759	1.0388	0.8986	-0.2192	1	1	1	0	0.999897	0.999897	0.999897	0.000103303
	YGR157W	YLR056W	0.6263	0.7482	0.2498	-0.2188	1	1	1	0	1	0.999897	0.999897	0
	YLR359W	YMR318C	1.0118	1.0267	0.8228	-0.2181	1	1	1	0	0.999897	1	0.999897	0
	YDR178W	YER060W	1.0072	1.0131	0.8046	-0.2178	1	1	1	0	1	1	1	0
	YBR263W	YDR377W	1.0425	0.6036	0.4056	-0.2156	1	0.240107	0.236736	-0.00337087	0.946334	0.0541477	0.0513155	7.37e-05
	YJR139C	YGL202W	0.7323	0.9417	0.4742	-0.2154	0.67007	1	0.67007	0	0.67007	1	0.67007	0
	YNL071W	YKL106W	0.902	0.9456	0.6378	-0.2153	1	0.308182	0.30692	-0.00126221	0.96866	0.143205	0.141712	0.00299459
	YJL130C	YPL148C	1.0239	0.693	0.4965	-0.2151	1	1	1	0	0.999897	0.999897	0.999897	0.000103303
	YCR034W	YDR481C	1.0388	1.0494	0.8758	-0.2144	1	1	1	0	0.999897	0.999897	0.999897	0.000103303
	YBL098W	YOR209C	1.0018	1.0164	0.7965	-0.2141	1	1	1	0	0.999897	0.999897	0.999897	0.000103303
	YER178W	YBR291C	0.8343	1.0251	0.6412	-0.214	1	1	1	0	0.96866	0.999897	0.96866	0.000100076
	YKL004W	YGR157W	0.9538	0.6263	0.3861	-0.2139	1	1	1	0	0.999897	1	0.999897	0
	YLR237W	YJL166W	0.966	0.7448	0.5036	-0.2139	1	1	1	0	1	0.818275	0.818275	0
	YOL056W	YPR002W	0.9994	1.0276	0.8121	-0.2137	1	1	1	0	1	0.999897	0.999897	0
	YOR393W	YGR256W	1.0213	1.0348	0.8433	-0.2135	1	1	1	0	1	1	1	0
	YLR038C	YOR360C	0.7061	1.062	0.5365	-0.2133	1	1	1	0	0.859661	0.999897	0.859661	8.88e-05
	YBR265W	YER086W	1.0634	0.3043	0.1059	-0.2129	1	1	1	0	0.999897	0.999897	0.999897	0.000103303
	YJR121W	YHR051W	0.5507	0.6567	0.1547	-0.2127	0.240107	1	0.216444	-0.0236634	0.0541477	0.859661	0.0229858	-0.0235629
	YPL148C	YHR163W	0.693	1.0371	0.5059	-0.2125	1	1	1	0	0.999897	1	0.999897	0
	YLR017W	YJR105W	1.0107	0.4667	0.2641	-0.2125	1	1	1	0	0.999897	0.851934	0.851934	8.8e-05
	YMR296C	YBR041W	0.8943	1.0219	0.7017	-0.2122	1	1	1	0	0.999897	0.999897	0.999897	0.000103303
	YLL043W	YDR127W	0.9236	0.8302	0.555	-0.2118	1	0.712507	0.712507	0	0.999897	0.712507	0.712507	7.36e-05
	YPR167C	YBR036C	0.9802	0.5406	0.3129	-0.2116	1	1	1	0	0.999897	0.999897	0.999897	0.000103303
	YJL166W	YBL099W	0.7448	0.6379	0.2523	-0.2114	1	0.240107	0.216444	-0.0236634	0.818275	0.0541477	0.0139823	-0.0303254
	YOL059W	YDL022W	1.0441	1	0.8256	-0.2112	1	1	1	0	0.999897	0.999523	0.999523	0.000103265
	YKL141W	YAL012W	0.9519	0.6138	0.3827	-0.211	1	1	1	0	1	0.999686	0.999686	0
	YGL148W	YNL071W	0.9074	0.902	0.6115	-0.2103	0.712507	1	0.712507	0	0.712507	0.96866	0.712507	0.0223297
	YBR208C	YMR205C	1.0297	0.8149	0.6288	-0.2103	1	1	1	0	0.999897	0.638595	0.638595	6.6e-05
	YDR497C	YHR183W	1.0232	0.3136	0.1172	-0.2089	1	1	1	0	1	1	1	0
	YMR296C	YLL041C	0.8943	0.9667	0.6556	-0.2089	1	1	1	0	0.999897	0.976092	0.976092	0.000100844
	YOR184W	YDR399W	0.9126	0.9806	0.6864	-0.2085	1	1	1	0	0.912629	0.999897	0.912629	9.43e-05
	YDR513W	YKL212W	1.0031	0.5401	0.3333	-0.2084	1	1	1	0	1	1	1	0
	YJR057W	YDR127W	0.5123	0.8302	0.2173	-0.208	1	0.712507	0.712507	0	0.999897	0.712507	0.712507	7.36e-05
	YPL265W	YNL037C	1.0782	0.8006	0.6508	-0.2077	1	1	1	0	1	0.999897	0.999897	0
	YHR051W	YPR060C	0.6567	0.9048	0.3868	-0.2075	1	0.957812	0.957812	0	0.859661	0.957812	0.86177	0.038376
	YHL036W	YOR126C	0.9919	1.0155	0.8009	-0.2073	1	1	1	0	1	0.999897	0.999897	0
	YPL023C	YBR036C	0.9728	0.5406	0.3137	-0.2071	1	1	1	0	1	0.999897	0.999897	0
	YOR120W	YLR056W	1.0353	0.7482	0.5676	-0.2069	1	1	1	0	0.999897	0.999897	0.999897	0.000103303
	YNR001C	YER060W	0.9972	1.0131	0.8143	-0.2069	1	1	1	0	1	1	1	0
	YLR377C	YKL184W	1.001	0.5602	0.351	-0.2067	1	1	1	0	0.999897	0.999897	0.999897	0.000103303
	YJR139C	YPR074C	0.7323	0.9433	0.4844	-0.2063	0.67007	1	0.67007	0	0.67007	1	0.67007	0
	YAL012W	YPR074C	0.6138	0.9433	0.3727	-0.2062	1	1	1	0	0.999686	1	0.999686	0
	YLR158C	YKL212W	1.0537	0.5401	0.3629	-0.2062	1	1	1	0	1	1	1	0
	YKL218C	YLL043W	1.0506	0.9236	0.7645	-0.2059	1	1	1	0	1	0.999897	0.999897	0
	YBR265W	YLR304C	1.0634	0.3505	0.1699	-0.2059	1	1	1	0	0.999897	0.999897	0.999897	0.000103303
	YAL012W	YJR105W	0.6138	0.4667	0.0894	-0.2055	1	1	1	0	0.999686	0.851934	0.851945	0.000277772
	YGL191W	YPR069C	0.8912	0.7196	0.4362	-0.2052	1	1	1	0	0.859661	0.999897	0.862607	0.00303503
	YJR016C	YAL012W	0.995	0.6138	0.4163	-0.2051	0.484697	1	0.484697	0	0.484697	0.999686	0.484697	0.000151954
	YER091C	YKL212W	0.966	0.5401	0.3168	-0.205	1	1	1	0	0.999897	1	0.999897	0
	YCR036W	YDR226W	1.0637	0.3804	0.1979	-0.2043	1	1	1	0	0.999897	0.940976	0.940976	9.72e-05
	YDR148C	YJL130C	0.9689	1.0239	0.7877	-0.2043	1	1	1	0	0.984097	0.999897	0.984097	0.000101671
	YHR002W	YDR148C	0.8626	0.9689	0.632	-0.2042	1	1	1	0	0.998365	0.984097	0.985027	0.00253902
	YCR036W	YDR377W	1.0637	0.6036	0.43	-0.2042	1	0.240107	0.240107	0	0.999897	0.0541477	0.0541477	5.59e-06
	YCL064C	YCR053W	1.0883	0.6947	0.5524	-0.2037	1	0.67007	0.67007	0	1	0.67007	0.67007	0
	YJR095W	YOR136W	1.0045	0.8055	0.6058	-0.2037	1	1	1	0	1	0.999897	0.999897	0
	YOR108W	YLR304C	1.006	0.3505	0.1518	-0.2032	1	1	1	0	1	0.999897	0.999897	0
	YHR002W	YER178W	0.8626	0.8343	0.5146	-0.2029	1	1	1	0	0.998365	0.96866	0.96866	0.00158396
	YDR062W	YML008C	1.0396	0.9589	0.7942	-0.2027	1	1	1	0	0.999897	0.999897	0.999897	0.000103303
	YGL008C	YCR034W	0.9323	1.0388	0.7636	-0.2026	1	1	1	0	1	0.999897	0.999897	0
	YCR037C	YPR160W	1.0786	1.0387	0.9149	-0.2026	1	1	1	0	1	0.999897	0.999897	0
	YER178W	YBL099W	0.8343	0.6379	0.318	-0.2021	1	0.240107	0.23911	-0.000997154	0.96866	0.0541477	0.0462324	-0.00621827
	YOR108W	YNL052W	1.006	0.9049	0.7085	-0.2018	1	1	1	0	1	1	1	0
	YDR127W	YHR183W	0.8302	0.3136	0.0635	-0.2016	0.712507	1	0.712507	0	0.712507	1	0.712507	0
	YML081C-A	YPR191W	0.8973	0.7285	0.4718	-0.2011	0.240107	1	0.216444	-0.0236634	0.0541477	0.818275	0.0139823	-0.0303254
	YGR061C	YPL036W	1.0398	0.8723	0.7062	-0.2008	1	1	1	0	0.999897	1	0.999897	0
	YPL091W	YKL212W	1.0564	0.5401	0.3707	-0.1999	1	1	1	0	0.999897	1	0.999897	0
	YKL004W	YAL012W	0.9538	0.6138	0.3976	-0.1996	1	1	1	0	0.999897	0.999686	0.999686	0.000103282
	YDR503C	YDR001C	1.0309	1.0008	0.828	-0.1995	1	1	1	0	1	1	1	0
	YBL039C	YMR205C	0.9573	0.8149	0.5812	-0.1989	1	1	1	0	1	0.638595	0.638595	0
	YOL103W	YJR105W	1.0182	0.4667	0.2768	-0.1983	1	1	1	0	1	0.851934	0.851934	0
	YJL166W	YNL129W	0.7448	1.0461	0.5814	-0.1977	1	1	1	0	0.818275	0.999897	0.818275	8.45e-05
	YLR359W	YPL262W	1.0118	0.8313	0.6441	-0.1975	1	1	1	0	0.999897	0.974606	0.974606	0.00010069
	YNL037C	YMR205C	0.8006	0.8149	0.4552	-0.1973	1	1	1	0	0.999897	0.638595	0.638595	6.6e-05
	YJR073C	YMR015C	0.7339	0.9664	0.5125	-0.1967	1	1	1	0	0.999897	0.999897	0.999897	0.000103303
	YER178W	YJL130C	0.8343	1.0239	0.6572	-0.1965	1	1	1	0	0.96866	0.999897	0.96866	0.000100076
	YMR169C	YDR226W	1.043	0.3804	0.1966	-0.1965	1	1	1	0	1	0.940976	0.940976	0
	YMR083W	YGL202W	0.4461	0.9417	0.224	-0.1961	1	1	1	0	0.999897	1	0.999897	0
	YGL084C	YML008C	0.8812	0.9589	0.646	-0.1958	1	1	1	0	1	0.999897	0.999897	0
	YFL011W	YOR126C	1.0485	1.0155	0.8692	-0.1955	1	1	1	0	1	0.999897	0.999897	0
	YHR046C	YCR053W	0.9876	0.6947	0.4907	-0.1954	1	0.67007	0.67007	0	0.999893	0.67007	0.67007	7.16e-05
	YDL238C	YGL148W	1.06	0.9074	0.7625	-0.1953	1	0.712507	0.712507	0	0.999897	0.712507	0.712507	7.36e-05
	YCR037C	YGR157W	1.0786	0.6263	0.4801	-0.1952	1	1	1	0	1	1	1	0
	YGL008C	YKR031C	0.9323	1.0283	0.7635	-0.1951	1	1	1	0	1	0.999897	0.999897	0
	YDR322C-A	YJL166W	0.9137	0.7448	0.4787	-0.1943	1	1	1	0	1	0.818275	0.818275	0
	YAL038W	YDR148C	1.0101	0.9689	0.7848	-0.1938	1	1	1	0	1	0.984097	0.984097	0
	YGL055W	YLR056W	0.7081	0.7482	0.3362	-0.1936	1	1	1	0	0.999277	0.999897	0.999277	0.000103239
	YDR127W	YBR221C	0.8302	0.9466	0.591	-0.1936	0.712507	1	0.712507	0	0.712507	0.96866	0.712507	0.0223297
	YML100W	YDL067C	0.9834	0.6854	0.4891	-0.1935	1	1	1	0	1	0.859661	0.859661	0
	YOL055C	YMR083W	1.0128	0.4461	0.2516	-0.1934	1	1	1	0	1	0.999897	0.999897	0
	YJR009C	YKL184W	1.0448	0.5602	0.3921	-0.1933	1	1	1	0	1	0.999897	0.999897	0
	YLL043W	YAL023C	0.9236	1.0697	0.795	-0.193	1	1	1	0	0.999897	1	0.999897	0
	YLR377C	YDR226W	1.001	0.3804	0.1864	-0.1919	1	1	1	0	0.999897	0.940976	0.940976	9.72e-05
	YDL066W	YPL262W	1.0444	0.8313	0.6767	-0.1915	1	1	1	0	0.999897	0.974606	0.974606	0.00010069
	YOL055C	YDR017C	1.0128	0.629	0.4493	-0.1913	1	1	1	0	1	0.999897	0.999897	0
	YOR360C	YDL078C	1.062	1.0424	0.9157	-0.1913	1	1	1	0	0.999897	0.999897	0.999897	0.000103303
	YGR121C	YDR298C	1.0659	0.5975	0.4555	-0.1911	1	0.240107	0.240107	0	1	0.0541477	0.0541477	0
	YBR218C	YGL062W	0.9983	1.0367	0.8621	-0.1905	1	1	1	0	1	1	0.999897	-0.000103314
	YGR183C	YOR360C	0.8291	1.062	0.69	-0.1905	1	1	1	0	0.818275	0.999897	0.818275	8.45e-05
	YDL238C	YPR060C	1.06	0.9048	0.7623	-0.1904	1	0.957812	0.957812	0	0.999897	0.957812	0.957812	9.9e-05
	YER052C	YKL212W	0.9692	0.5401	0.3332	-0.1902	0.67007	1	0.67007	0	0.67007	1	0.67007	0
	YBR166C	YHR183W	0.9225	0.3136	0.1067	-0.1896	1	1	1	0	0.999897	1	0.999897	0
	YDL022W	YIL124W	1	1.0363	0.8427	-0.1896	1	1	1	0	0.999523	0.999897	0.999145	-0.000274363
	YBR196C	YGR055W	0.7608	1.0023	0.573	-0.1895	1	1	1	0	0.743911	1	0.743911	0
	YBL030C	YER062C	0.6285	1.0148	0.4513	-0.1893	1	1	1	0	1	1	1	0
	YJR159W	YML123C	1.0488	0.9487	0.8074	-0.189	1	1	1	0	0.999897	1	0.999897	0
	YHL036W	YPR191W	0.9919	0.7285	0.548	-0.1886	1	1	1	0	1	0.818275	0.818275	0
	YOL030W	YGR240C	1.0309	0.4604	0.2763	-0.188	1	1	1	0	1	0.638595	0.638595	0
	YDR148C	YNL071W	0.9689	0.902	0.6899	-0.1879	1	1	1	0	0.984097	0.96866	0.978062	0.0248063
	YJR139C	YBR221C	0.7323	0.9466	0.5052	-0.1874	0.67007	1	0.67007	0	0.67007	0.96866	0.67007	0.0209997
	YGL148W	YJL121C	0.9074	0.8918	0.6218	-0.1874	0.712507	1	0.712507	0	0.712507	0.98446	0.712507	0.0110722
	YKL141W	YHR051W	0.9519	0.6567	0.4452	-0.1873	1	1	1	0	1	0.859661	0.859661	0
	YER052C	YNL141W	0.9692	0.6382	0.4357	-0.1863	0.67007	1	0.67007	0	0.67007	0.972187	0.67007	0.0186365
	YJR121W	YGR183C	0.5507	0.8291	0.2651	-0.1862	0.240107	1	0.216444	-0.0236634	0.0541477	0.818275	0.0139823	-0.0303254
	YGR208W	YGL202W	0.9216	0.9417	0.6817	-0.1861	1	1	1	0	0.912629	1	0.912629	0
	YLR038C	YKL184W	0.7061	0.5602	0.2101	-0.1855	1	1	1	0	0.859661	0.999897	0.862493	0.00292103
	YGR125W	YAL012W	0.8663	0.6138	0.3556	-0.1855	1	1	1	0	1	0.999686	0.999686	0
	YDL067C	YFR055W	0.6854	1.0849	0.569	-0.1853	1	1	1	0	0.859661	0.999897	0.859661	8.88e-05
	YGR240C	YML123C	0.4604	0.9487	0.2432	-0.185	1	1	1	0	0.638595	1	0.638595	0
	YLL043W	YPL147W	0.9236	1.0409	0.7768	-0.1846	1	1	1	0	0.999897	0.999897	0.999897	0.000103303
	YLR038C	YML081C-A	0.7061	0.8973	0.4491	-0.1845	1	0.240107	0.216444	-0.0236634	0.859661	0.0541477	0.0229858	-0.0235629
	YGR157W	YOR065W	0.6263	0.6645	0.2325	-0.1841	1	1	1	0	1	0.818275	0.818275	0
	YLR056W	YJR105W	0.7482	0.4667	0.172	-0.1837	1	1	1	0	0.999897	0.851934	0.851934	8.8e-05
	YHL011C	YDR226W	0.8761	0.3804	0.1474	-0.1836	1	1	1	0	1	0.940976	0.940976	0
	YPR081C	YGR260W	0.9599	0.9801	0.7415	-0.1833	1	1	1	0	1	0.999897	0.999897	0
	YLR158C	YOR065W	1.0537	0.6645	0.5169	-0.1833	1	1	1	0	1	0.818275	0.818275	0
	YPR081C	YML120C	0.9599	1.1074	0.8645	-0.1833	1	1	1	0	1	1	1	0
	YLR260W	YAR015W	1.05	0.9815	0.8472	-0.1833	1	1	1	0	1	0.999897	0.999897	0
	YCR053W	YOR136W	0.6947	0.8055	0.3769	-0.1827	0.67007	1	0.67007	0	0.67007	0.999897	0.67007	6.92e-05
	YBR291C	YNL071W	1.0251	0.902	0.7451	-0.1825	1	1	1	0	0.999897	0.96866	0.96866	0.000100076
	YDL215C	YDR529C	0.9977	0.6574	0.4634	-0.1823	1	1	1	0	0.999897	0.818275	0.817677	-0.000513967
	YML008C	YDL080C	0.9589	0.9822	0.7596	-0.1822	1	1	1	0	0.999897	1	0.999897	0
	YPL262W	YDR399W	0.8313	0.9806	0.6328	-0.1822	1	1	1	0	0.974606	0.999897	0.974606	0.00010069
	YGL148W	YCR053W	0.9074	0.6947	0.4482	-0.1822	0.712507	0.67007	0.67007	0.19264	0.712507	0.67007	0.67007	0.19264
	YJR016C	YGL253W	0.995	0.933	0.7463	-0.182	0.484697	1	0.484697	0	0.484697	1	0.484697	0
	YDL100C	YJR073C	0.9747	0.7339	0.5334	-0.1819	1	1	1	0	0.999897	0.999897	0.999897	0.000103303
	YPR081C	YKR067W	0.9599	1.0413	0.8011	-0.1819	1	1	1	0	1	1	1	0
	YBR038W	YJR139C	0.9842	0.7323	0.5421	-0.1817	1	0.67007	0.67007	0	1	0.67007	0.67007	0
	YDL215C	YMR205C	0.9977	0.8149	0.6314	-0.1816	1	1	1	0	0.999897	0.638595	0.616767	-0.0217617
	YHR092C	YGR157W	1.018	0.6263	0.4563	-0.1813	1	1	1	0	1	1	1	0
	YBL039C	YPR191W	0.9573	0.7285	0.5162	-0.1812	1	1	1	0	1	0.818275	0.818275	0
	YOL030W	YJR139C	1.0309	0.7323	0.5738	-0.1809	1	0.67007	0.67007	0	1	0.67007	0.67007	0
	YGL008C	YMR307W	0.9323	0.8204	0.5842	-0.1806	1	1	1	0	1	1	1	0
	YML081C-A	YKL184W	0.8973	0.5602	0.3261	-0.1805	0.240107	1	0.240107	0	0.0541477	0.999897	0.0491377	-0.0050044
	YPL147W	YOR065W	1.0409	0.6645	0.5112	-0.1804	1	1	1	0	0.999897	0.818275	0.818275	8.45e-05
	YBR166C	YDR298C	0.9225	0.5975	0.3815	-0.1804	1	0.240107	0.240107	0	0.999897	0.0541477	0.0541477	5.59e-06
	YOR393W	YPR160W	1.0213	1.0387	0.8804	-0.1804	1	1	1	0	1	0.999897	0.999897	0
	YLR295C	YPR191W	0.597	0.7285	0.2545	-0.1803	0.240107	1	0.216444	-0.0236634	0.0541477	0.818275	0.0139823	-0.0303254
	YER178W	YPL078C	0.8343	0.5599	0.286	-0.18	1	0.240107	0.23911	-0.000997154	0.96866	0.0541477	0.0462324	-0.00621827
	YHR002W	YML075C	0.8626	0.9804	0.6629	-0.18	1	1	1	0	0.998365	1	0.998365	0
	YMR009W	YMR120C	0.9905	1.0028	0.8133	-0.18	1	1	1	0	0.999897	1	0.999897	0
	YMR011W	YMR256C	1.0374	0.7105	0.5571	-0.18	1	1	1	0	1	0.859661	0.859661	0
	YJR051W	YMR202W	1.0492	0.3871	0.2262	-0.1799	1	1	1	0	0.999897	0.999897	0.999897	0.000103303
	YMR056C	YNL141W	1.067	0.6382	0.5061	-0.1799	1	1	1	0	1	0.972187	0.972187	0
	YPL262W	YDR127W	0.8313	0.8302	0.5114	-0.1797	1	0.712507	0.712507	0	0.974606	0.712507	0.712507	0.0180932
	YKL004W	YML075C	0.9538	0.9804	0.7565	-0.1796	1	1	1	0	0.999897	1	0.999897	0
	YLR092W	YAL012W	1.0215	0.6138	0.4608	-0.1796	1	1	1	0	1	0.999686	0.999686	0
	YPR128C	YAL012W	1.0083	0.6138	0.4516	-0.179	1	1	1	0	0.999897	0.999686	0.999686	0.000103282
	YKL035W	YBR218C	0.9273	0.9983	0.7685	-0.179	1	1	1	0	0.999897	1	0.999897	0
	YPR074C	YCR053W	0.9433	0.6947	0.474	-0.179	1	0.67007	0.67007	0	1	0.67007	0.67007	0
	YGR254W	YOR065W	1.0225	0.6645	0.4989	-0.1789	1	1	1	0	1	0.818275	0.818275	0
	YLR231C	YOR209C	1.0386	1.0164	0.8682	-0.1788	1	1	1	0	0.999897	0.999897	0.999897	0.000103303
	YDL022W	YPR184W	1	1.0038	0.8199	-0.1787	1	1	1	0	0.999523	0.999897	0.999523	0.000103265
	YLR038C	YDR305C	0.7061	0.9913	0.5212	-0.1787	1	1	1	0	0.859661	0.999897	0.807609	-0.0519634
	YOR126C	YPR191W	1.0155	0.7285	0.5722	-0.1785	1	1	1	0	0.999897	0.818275	0.818275	8.45e-05
	YJR073C	YAL012W	0.7339	0.6138	0.2446	-0.1781	1	1	1	0	0.999897	0.999686	0.999683	9.97e-05
	YDR368W	YKL184W	1.0351	0.5602	0.3981	-0.1781	1	1	1	0	1	0.999897	0.999897	0
	YJR016C	YLR342W	0.995	0.7393	0.5576	-0.178	0.484697	1	0.484697	0	0.484697	1	0.484697	0
	YMR011W	YLR342W	1.0374	0.7393	0.589	-0.1779	1	1	1	0	1	1	1	0
	YML070W	YKL184W	1.0041	0.5602	0.3846	-0.1779	1	1	1	0	1	0.999897	0.999897	0
	YJR159W	YLR028C	1.0488	1.0237	0.8993	-0.1778	1	1	1	0	0.999897	1	0.999897	0
	YOR360C	YNL052W	1.062	0.9049	0.7851	-0.1777	1	1	1	0	0.999897	1	0.999897	0
	YLR348C	YDL168W	1.0599	1.0094	0.8889	-0.1776	1	1	1	0	0.995508	0.999897	0.995508	0.00010285
	YOR393W	YOR163W	1.0213	1.0207	0.865	-0.1774	1	1	1	0	1	0.999897	0.999897	0
	YAL060W	YCR053W	1.006	0.6947	0.5218	-0.177	1	0.67007	0.67007	0	0.999897	0.67007	0.67007	6.92e-05
	YLL043W	YHR051W	0.9236	0.6567	0.4402	-0.177	1	1	1	0	0.999897	0.859661	0.84882	-0.010752
	YOL020W	YDR127W	1.0105	0.8302	0.6653	-0.1769	1	0.712507	0.712507	0	1	0.712507	0.712507	0
	YLR056W	YDL080C	0.7482	0.9822	0.5636	-0.1768	1	1	1	0	0.999897	1	0.999897	0
	YER091C	YJL070C	0.966	1.0559	0.8433	-0.1767	1	1	1	0	0.999897	1	0.999897	0
	YKR067W	YOL086C	1.0413	0.962	0.8253	-0.1765	1	1	1	0	1	1	1	0
	YOL020W	YDR354W	1.0105	0.8511	0.6799	-0.1764	1	1	1	0	1	0.999897	0.999897	0
	YBR263W	YJL153C	1.0425	1.0044	0.8687	-0.1756	1	1	1	0	0.946334	0.999893	0.946334	0.00010114
	YGR240C	YDR127W	0.4604	0.8302	0.1997	-0.1755	1	0.712507	0.712507	0	0.638595	0.712507	0.638595	0.183592
	YLR395C	YPL078C	0.9669	0.5599	0.3644	-0.1755	1	0.240107	0.216444	-0.0236634	0.859661	0.0541477	0.0229858	-0.0235629
	YJR130C	YBL099W	1.0163	0.6379	0.458	-0.1754	1	0.240107	0.240107	0	0.999897	0.0541477	0.0541477	5.59e-06
	YHR144C	YAL012W	0.8191	0.6138	0.3377	-0.175	1	1	1	0	0.999815	0.999686	0.999683	0.000181631
	YAL012W	YKL212W	0.6138	0.5401	0.1567	-0.1748	1	1	1	0	0.999686	1	0.999686	0
	YNL009W	YBL099W	1.0492	0.6379	0.4803	-0.1748	1	0.240107	0.240107	0	0.999897	0.0541477	0.0541477	5.59e-06
	YJR016C	YOR375C	0.995	1.0219	0.8427	-0.1746	0.484697	1	0.484697	0	0.484697	1	0.484697	0
	YJR016C	YPR160W	0.995	1.0387	0.8586	-0.1745	0.484697	1	0.484697	0	0.484697	0.999897	0.484697	5.01e-05
	YJR049C	YLR038C	0.7518	0.7061	0.3564	-0.1744	1	1	1	0	1	0.859661	0.859661	0
	YDL178W	YBR036C	1.0608	0.5406	0.3924	-0.1743	1	1	1	0	0.999897	0.999897	0.999897	0.000103303
	YKL004W	YOR109W	0.9538	0.9566	0.7383	-0.1741	1	1	1	0	0.999897	1	0.999897	0
	YKR080W	YLR133W	1.0191	1.0547	0.897	-0.1741	1	1	1	0	0.999897	0.999897	0.999897	0.000103303
	YOL061W	YER086W	1.0009	0.3043	0.1267	-0.174	1	1	1	0	1	0.999897	0.999897	0
	YLR343W	YMR083W	1.0134	0.4461	0.2716	-0.1737	1	1	1	0	1	0.999897	0.999897	0
	YGR170W	YDR403W	1.0022	1.0371	0.8658	-0.1736	1	1	1	0	0.999897	0.999897	0.999897	0.000103303
	YDR178W	YML008C	1.0072	0.9589	0.7926	-0.1732	1	1	1	0	1	0.999897	0.999897	0
	YJR130C	YBL045C	1.0163	0.6847	0.5129	-0.1732	1	1	1	0	0.999897	0.818275	0.818275	8.45e-05
	YBR038W	YGR155W	0.9842	0.4388	0.2579	-0.1729	1	1	1	0	1	0.999686	0.999686	0
	YGR208W	YJL121C	0.9216	0.8918	0.6458	-0.1728	1	1	1	0	0.912629	0.98446	0.944449	0.0460026
	YGL184C	YHR183W	1.0132	0.3136	0.1505	-0.1728	1	1	1	0	0.999897	1	0.999897	0
	YBR196C	YDR127W	0.9975	0.8302	0.6585	-0.1727	1	0.712507	0.712507	0	0.743911	0.712507	0.712507	0.182465
	YBR296C	YFR055W	1.0499	1.0849	0.9644	-0.1722	1	1	1	0	1	0.999897	0.999897	0
	YGR121C	YCR034W	1.0659	1.0388	0.9374	-0.1719	1	1	1	0	1	0.999897	0.999897	0
	YHR104W	YJR048W	1.0133	0.9998	0.8459	-0.1719	1	1	1	0	0.999897	1	0.999897	0
	YMR009W	YBR036C	0.9905	0.5406	0.364	-0.1715	1	1	1	0	0.999897	0.999897	0.999897	0.000103303
	YJL198W	YPL036W	1.0199	0.8723	0.7183	-0.1713	1	1	1	0	1	1	1	0
	YDR158W	YER178W	0.9033	0.8343	0.5843	-0.1713	0.67007	1	0.67007	0	0.67007	0.96866	0.67007	0.0209997
	YGL224C	YLR372W	1.0285	0.9128	0.7657	-0.1713	1	1	1	0	0.999897	0.999897	0.999897	0.000103303
	YJL166W	YGR244C	0.7448	1.0503	0.6111	-0.1711	1	1	1	0	0.818275	0.984913	0.818275	0.0123456
	YKL060C	YCR053W	0.9753	0.6947	0.5042	-0.1711	1	0.67007	0.67007	0	0.638595	0.67007	0.618873	0.190969
	YPR081C	YOR128C	0.9599	1.0359	0.806	-0.171	1	1	1	0	1	0.870384	0.870384	0
	YJR016C	YCR053W	0.995	0.6947	0.5184	-0.171	0.484697	0.67007	0.484697	0.159916	0.484697	0.67007	0.484697	0.159916
	YPL148C	YCR053W	0.693	0.6947	0.3106	-0.1709	1	0.67007	0.67007	0	0.999897	0.67007	0.67007	6.92e-05
	YER052C	YOR360C	0.9692	1.062	0.8585	-0.1707	0.67007	1	0.67007	0	0.67007	0.999897	0.67007	6.92e-05
	YOR192C	YGL205W	1.0339	0.9773	0.8398	-0.1706	1	1	1	0	1	0.999897	0.999897	0
	YJR073C	YOR136W	0.7339	0.8055	0.4208	-0.1703	1	1	1	0	0.999897	0.999897	0.999897	0.000103303
	YBR256C	YNL141W	1.0169	0.6382	0.4811	-0.1702	0.33073	1	0.33073	0	0.33073	0.972187	0.33073	0.00919849
	YLR395C	YOR360C	0.9669	1.062	0.8536	-0.1702	1	1	1	0	0.859661	0.999897	0.859661	8.88e-05
	YNR072W	YLR017W	1.0094	1.0107	0.8469	-0.17	1	1	1	0	1	0.999897	0.999897	0
	YJR130C	YLR038C	1.0163	0.7061	0.5477	-0.1699	1	1	1	0	0.999897	0.859661	0.859661	8.88e-05
	YCL025C	YNL104C	0.9498	1.0156	0.7895	-0.1698	1	1	1	0	1	0.999897	0.999897	0
	YOL077W-A	YIL002C	1.109	0.9887	0.9297	-0.1693	1	1	1	0	1	1	1	0
	YMR307W	YGR143W	0.8204	1.0393	0.6837	-0.169	1	1	1	0	1	1	1	0
	YDR062W	YJR139C	1.0396	0.7323	0.5924	-0.1689	1	0.67007	0.67007	0	0.999897	0.67007	0.67007	6.92e-05
	YDR158W	YLR089C	0.9033	0.8218	0.5742	-0.1688	0.67007	1	0.67007	0	0.67007	0.999897	0.67007	6.92e-05
	YCR005C	YOL086C	1.0722	0.962	0.8626	-0.1684	1	1	1	0	0.999897	1	0.999897	0
	YER086W	YJL121C	0.3043	0.8918	0.1032	-0.1682	1	1	1	0	0.999897	0.98446	0.98446	0.000101709
	YKL174C	YBR036C	1.0122	0.5406	0.3792	-0.1681	1	1	1	0	0.937795	0.999897	0.937795	9.69e-05
	YMR261C	YDL210W	1.015	1.0637	0.9093	-0.1681	1	1	1	0	1	0.999897	0.999897	0
	YGR055W	YDR298C	1.0023	0.5975	0.4433	-0.168	1	0.240107	0.240107	0	1	0.0541477	0.0541477	0
	YML008C	YMR202W	0.9589	0.3871	0.2033	-0.1679	1	1	1	0	0.999897	0.999897	0.999897	0.000103303
	YOR393W	YPR138C	1.0213	1.0009	0.8548	-0.1674	1	1	1	0	1	1	1	0
	YLR157C	YGR155W	1.0488	0.4388	0.2896	-0.1673	1	1	1	0	1	0.999686	0.999686	0
	YPL147W	YGR183C	1.0409	0.8291	0.6958	-0.1672	1	1	1	0	0.999897	0.818275	0.818275	8.45e-05
	YOR126C	YDR298C	1.0155	0.5975	0.4459	-0.1672	1	0.240107	0.240107	0	0.999897	0.0541477	0.0541477	5.59e-06
	YER178W	YGL148W	0.8343	0.9074	0.5903	-0.1668	1	0.712507	0.712507	0	0.96866	0.712507	0.712507	0.0223297
	YMR300C	YBR036C	1.0372	0.5406	0.3882	-0.1668	1	1	1	0	0.999897	0.999897	0.999897	0.000103303
	YOR393W	YPL189W	1.0213	1.0915	0.948	-0.1668	1	1	1	0	1	1	1	0
	YMR296C	YDR017C	1.0105	0.629	0.4746	-0.1667	1	1	1	0	0.999897	0.999897	0.999897	0.000103303
	YLR377C	YPR160W	1.001	1.0387	0.8726	-0.1667	1	1	1	0	0.999897	0.999897	0.999897	0.000103303
	YJL198W	YDR402C	1.0199	1.0076	0.861	-0.1665	1	1	1	0	1	0.999897	0.999897	0
	YGR088W	YHR183W	1.0438	0.3136	0.1668	-0.1663	1	1	1	0	0.999897	1	0.999897	0
	YPR074C	YDR017C	0.9433	0.629	0.4319	-0.166	1	1	1	0	1	0.999897	0.999897	0
	YGL084C	YCR036W	0.8812	1.0637	0.7724	-0.166	1	1	1	0	1	0.999897	0.999897	0
	YJR159W	YCR053W	1.0488	0.6947	0.5623	-0.166	1	0.67007	0.67007	0	0.999897	0.67007	0.67007	6.92e-05
	YKL218C	YJL045W	1.0506	1.0246	0.9105	-0.166	1	1	1	0	1	1	1	0
	YLR056W	YMR015C	0.7482	0.9664	0.5593	-0.1659	1	1	1	0	0.999897	0.999897	0.999897	0.000103303
	YMR056C	YJR105W	1.067	0.4667	0.3383	-0.1659	1	1	1	0	1	0.851934	0.851934	0
	YER073W	YFR055W	1.0422	1.0849	0.9615	-0.1656	1	1	1	0	1	0.999897	0.999897	0
	YCR037C	YOL064C	1.0786	0.8666	0.7696	-0.1654	1	1	1	0	1	0.999897	0.999897	0
	YLL043W	YDR148C	0.9236	0.9689	0.7353	-0.1654	1	1	1	0	0.999897	0.984097	0.984097	0.000101671
	YNL071W	YCR048W	0.902	1.0133	0.7517	-0.1653	1	1	1	0	0.96866	0.999897	0.96866	0.000100076
	YGR208W	YNL141W	0.9216	0.6382	0.4228	-0.1653	1	1	1	0	0.912629	0.972187	0.809682	-0.0775639
	YDR322C-A	YHR183W	0.9137	0.3136	0.1235	-0.1652	1	1	1	0	1	1	1	0
	YGR121C	YJL166W	1.0659	0.7448	0.6295	-0.1652	1	1	1	0	1	0.818275	0.818275	0
	YDR298C	YPR060C	0.5975	0.9048	0.3755	-0.1651	0.240107	0.957812	0.240107	0.0101295	0.0541477	0.957812	0.0539022	0.0020389
	YML120C	YMR202W	1.1074	0.3871	0.2637	-0.165	1	1	1	0	1	0.999897	0.999897	0
	YFR033C	YHR001W-A	1.027	0.988	0.8529	-0.1649	1	1	1	0	0.818275	0.818275	0.818275	0.148701
	YGR208W	YMR205C	0.9216	0.8149	0.5864	-0.1646	1	1	1	0	0.912629	0.638595	0.665549	0.0827489
	YML081C-A	YJL166W	0.8973	0.7448	0.5111	-0.1644	0.240107	1	0.216444	-0.0236634	0.0541477	0.818275	0.0139823	-0.0303254
	YPR074C	YHR183W	0.9433	0.3136	0.1362	-0.1641	1	1	1	0	1	1	1	0
	YJR057W	YGL148W	0.5123	0.9074	0.3008	-0.164	1	0.712507	0.712507	0	0.999897	0.712507	0.712507	7.36e-05
	YBR265W	YCR053W	1.0634	0.6947	0.5741	-0.1639	1	0.67007	0.67007	0	0.999897	0.67007	0.67007	6.92e-05
	YLR056W	YPR060C	0.7482	0.9048	0.5184	-0.1638	1	0.957812	0.957812	0	0.999897	0.957812	0.957812	9.9e-05
	YLR089C	YHR137W	0.8218	1.0279	0.681	-0.1638	1	1	1	0	0.999897	1	0.999897	0
	YHR208W	YKL029C	0.7936	1.0123	0.6396	-0.1637	0.304392	1	0.304235	-0.000156395	0.126518	0.976252	0.115578	-0.00793565
	YPL148C	YLR058C	0.693	1.0311	0.5549	-0.1637	1	1	1	0	0.999897	0.905486	0.905486	9.35e-05
	YMR296C	YDL080C	1.0105	0.9822	0.8284	-0.1637	1	1	1	0	0.999897	1	0.999897	0
	YPL189W	YJR105W	1.0915	0.4667	0.3503	-0.1636	1	1	1	0	1	0.851934	0.851934	0
	YPR167C	YHR183W	0.9802	0.3136	0.1485	-0.1635	1	1	1	0	0.999897	1	0.999897	0
	YJR073C	YBR036C	0.7339	0.5406	0.1995	-0.1631	1	1	1	0	0.999897	0.999897	0.999897	0.000103303
	YPR140W	YBR218C	1.0401	0.9983	0.8927	-0.1631	1	1	1	0	0.999897	1	0.999897	0
	YMR169C	YNL052W	1.043	0.9049	0.7813	-0.1628	1	1	1	0	1	1	1	0
	YIL009W	YDL067C	1.0903	0.6854	0.597	-0.1627	1	1	1	0	1	0.859661	0.859661	0
	YGR121C	YFR055W	1.0659	1.0849	0.9968	-0.1625	1	1	1	0	1	0.999897	0.999897	0
	YDR345C	YMR202W	1.0009	0.3871	0.2333	-0.1624	1	1	1	0	1	0.999897	0.999897	0
	YOR192C	YOR065W	1.0339	0.6645	0.5257	-0.1622	1	1	1	0	1	0.818275	0.818275	0
	YDL022W	YPL148C	1	0.693	0.5294	-0.1622	1	1	1	0	0.999523	0.999897	0.999523	0.000103265
	YLR157C	YER081W	1.0488	0.9985	0.8831	-0.1622	1	1	1	0	1	1	1	0
	YHR208W	YLR180W	0.7936	0.9765	0.6128	-0.1621	0.304392	1	0.304392	0	0.126518	1	0.126518	0
	YIL111W	YNL052W	1.0354	0.9049	0.7776	-0.1618	1	1	1	0	1	1	0.859661	-0.140339
	YGL008C	YGL205W	0.9323	0.9773	0.7513	-0.1617	1	1	1	0	1	0.999897	0.999897	0
	YJR158W	YKL184W	1.0368	0.5602	0.4179	-0.1617	1	1	1	0	1	0.999897	0.999897	0
	YJR016C	YKR097W	0.995	0.9929	0.8228	-0.1616	0.484697	1	0.484697	0	0.484697	0.999897	0.484697	5.01e-05
	YKL141W	YMR300C	0.9519	1.0372	0.8219	-0.1616	1	1	1	0	1	0.999897	0.999897	0
	YGL148W	YMR205C	0.9074	0.8149	0.578	-0.1615	0.712507	1	0.712507	0	0.712507	0.638595	0.638595	0.183592
	YCR005C	YLR304C	1.0722	0.3505	0.2156	-0.1615	1	1	1	0	0.999897	0.999897	0.999897	0.000103303
	YDR158W	YBR221C	0.9033	0.9466	0.694	-0.1614	0.67007	1	0.67007	0	0.67007	0.96866	0.67007	0.0209997
	YML123C	YDR017C	0.9487	0.629	0.4409	-0.1613	1	1	1	0	1	0.999897	0.999897	0
	YGR208W	YER178W	0.9216	0.8343	0.6051	-0.1613	1	1	1	0	0.912629	0.96866	0.925422	0.0413945
	YHL036W	YFL053W	0.9919	1.0226	0.8538	-0.1612	1	1	1	0	1	1	1	0
	YLR295C	YJL166W	0.597	0.7448	0.2754	-0.1611	0.240107	1	0.216444	-0.0236634	0.0541477	0.818275	0.0139823	-0.0303254
	YJL214W	YPR191W	1.0363	0.7285	0.5938	-0.1611	1	1	1	0	1	0.818275	0.818275	0
	YCR053W	YKL212W	0.6947	0.5401	0.2142	-0.161	0.67007	1	0.67007	0	0.67007	1	0.67007	0
	YER052C	YOL086C	0.9692	0.962	0.7717	-0.1607	0.67007	1	0.67007	0	0.67007	1	0.67007	0
	YLR348C	YPR069C	1.0599	0.7196	0.5978	-0.1606	1	1	1	0	0.995508	0.999897	0.995508	0.00010285
	YLR342W	YGR032W	0.7393	1.0132	0.5886	-0.1605	1	1	0	-1	1	1	0	-1
	YER090W	YLR372W	0.9754	0.9128	0.73	-0.1603	1	1	1	0	0.999897	0.999897	0.999897	0.000103303
	YDR345C	YGR155W	1.0009	0.4388	0.2761	-0.1603	1	1	1	0	1	0.999686	0.999686	0
	YHR063C	YER060W	1.0139	1.0131	0.8647	-0.1603	1	1	1	0	0.999897	1	0.999897	0
	YHR208W	YCL009C	0.7936	1.0669	0.6865	-0.1602	0.304392	0.484697	0.304392	0.156854	0.126518	0.484697	0.120095	0.0587722
	YLR359W	YGR157W	1.0118	0.6263	0.4752	-0.1602	1	1	1	0	0.999897	1	0.999897	0
	YML059C	YFR055W	1.0618	1.0849	0.9861	-0.1601	1	1	1	0	0.999897	0.999897	0.999897	0.000103303
	YPR035W	YDR298C	0.958	0.5975	0.42	-0.1601	0.336777	0.240107	0.240107	0.159245	0.336777	0.0541477	0.0585278	0.0402921
	YGL148W	YMR256C	0.9074	0.7105	0.4847	-0.16	0.712507	1	0.712507	0	0.712507	0.859661	0.712507	0.0999925
	YIL053W	YKL184W	0.967	0.5602	0.382	-0.1597	1	1	1	0	1	0.999897	0.999897	0
	YJL219W	YLR354C	0.9483	1.0295	0.8163	-0.1597	1	1	1	0	1	1	1	0
	YGR240C	YPR060C	0.4604	0.9048	0.2491	-0.1595	1	0.957812	0.957812	0	0.638595	0.957812	0.638595	0.0269408
	YJL121C	YDR226W	0.8918	0.3804	0.1772	-0.1595	1	1	1	0	0.98446	0.940976	0.927574	0.0012203
	YDL245C	YJR105W	0.9919	0.4667	0.307	-0.1594	1	1	1	0	1	0.851934	0.851934	0
	YMR307W	YOR109W	0.8204	0.9566	0.6299	-0.159	1	1	1	0	1	1	1	0
	YJR049C	YDR529C	0.7518	0.6574	0.3269	-0.159	1	1	1	0	1	0.818275	0.818275	0
	YAL038W	YER052C	1.0101	0.9692	0.8199	-0.159	1	0.67007	0.67007	0	1	0.67007	0.67007	0
	YOL066C	YPL148C	0.9193	0.693	0.4801	-0.159	0.33073	1	0.33073	0	0.33073	0.999897	0.33073	3.42e-05
	YPL061W	YER178W	0.965	0.8343	0.6455	-0.1586	1	1	1	0	0.980303	0.96866	0.968308	0.0187273
	YDR322C-A	YBL011W	0.9137	0.9992	0.745	-0.1585	1	1	1	0	1	1	1	0
	YKL029C	YOR136W	1.0123	0.8055	0.657	-0.1584	1	1	1	0	0.976252	0.999897	0.976252	0.000100861
	YLR432W	YBR284W	0.9707	0.9935	0.806	-0.1584	1	1	1	0	1	1	1	0
	YOR142W	YPL148C	1.0373	0.693	0.5622	-0.1584	1	1	1	0	0.984913	0.999897	0.984913	0.000101755
	YNL037C	YJR095W	0.8006	1.0045	0.6459	-0.1583	1	1	1	0	0.999897	1	0.999897	0
	YGL148W	YAL044C	0.9074	0.7052	0.4799	-0.1582	0.712507	1	0.712507	0	0.712507	0.959807	0.712507	0.0286375
	YGR240C	YGL148W	0.4604	0.9074	0.2526	-0.1581	1	0.712507	0.712507	0	0.638595	0.712507	0.638595	0.183592
	YBL068W	YHR183W	0.9935	0.3136	0.1586	-0.1581	1	1	1	0	1	1	1	0
	YNL071W	YMR202W	0.902	0.3871	0.1995	-0.1581	1	1	1	0	0.96866	0.999897	0.96866	0.000100076
	YFL011W	YPR191W	1.0485	0.7285	0.6058	-0.158	1	1	1	0	1	0.818275	0.818275	0
	YOR360C	YHR183W	1.062	0.3136	0.1802	-0.1578	1	1	1	0	0.999897	1	0.999897	0
	YLR092W	YGR183C	1.0215	0.8291	0.6802	-0.1577	1	1	1	0	1	0.818275	0.818275	0
	YHR001W-A	YNL141W	0.988	0.6382	0.473	-0.1575	1	1	1	0	0.818275	0.972187	0.815917	0.0204
	YGR125W	YOL052C	0.8663	0.7841	0.5219	-0.1573	1	1	1	0	1	0.999897	0.999897	0
	YFR033C	YJL045W	1.027	1.0246	0.8951	-0.1572	1	1	1	0	0.818275	1	0.818275	0
	YPL147W	YPR191W	1.0409	0.7285	0.6013	-0.157	1	1	1	0	0.999897	0.818275	0.818275	8.45e-05
	YHR208W	YBR036C	0.7936	0.5406	0.2722	-0.1569	0.304392	1	0.304392	0	0.126518	0.999897	0.126518	1.31e-05
	YCL025C	YHR183W	0.9498	0.3136	0.1447	-0.1568	1	1	1	0	1	1	1	0
	YNL111C	YDR058C	1.0222	0.9832	0.8484	-0.1567	1	1	1	0	0.999804	1	0.999804	0
	YGL184C	YDR298C	1.0132	0.5975	0.4564	-0.1567	1	0.240107	0.240107	0	0.999897	0.0541477	0.0541477	5.59e-06
	YML008C	YHR183W	0.9589	0.3136	0.1478	-0.1566	1	1	1	0	0.999897	1	0.999897	0
	YMR009W	YNR034W	0.9905	0.9989	0.8329	-0.1565	1	1	1	0	0.999897	1	0.999897	0
	YGL055W	YGR157W	0.7081	0.6263	0.2872	-0.1563	1	1	1	0	0.999277	1	0.999277	0
	YOR273C	YBR036C	0.9903	0.5406	0.379	-0.1563	1	1	1	0	1	0.999897	0.999897	0
	YLR295C	YMR256C	0.597	0.7105	0.2681	-0.1561	0.240107	1	0.216444	-0.0236634	0.0541477	0.859661	0.0229858	-0.0235629
	YGR192C	YNL141W	0.9879	0.6382	0.4744	-0.156	1	1	1	0	1	0.972187	0.972187	0
	YGR192C	YBR036C	0.9879	0.5406	0.3719	-0.1559	1	1	1	0	1	0.999897	0.999897	0
	YBR249C	YDR298C	1.0421	0.5975	0.4744	-0.1558	1	0.240107	0.240107	0	1	0.0541477	0.0541477	0
	YDL215C	YDR402C	0.9977	1.0076	0.8498	-0.1554	1	1	1	0	0.999897	0.999897	0.999897	0.000103303
	YLR237W	YHR183W	0.966	0.3136	0.1524	-0.1554	1	1	1	0	1	1	1	0
	YOL151W	YKL212W	0.9952	0.5401	0.3821	-0.1554	1	1	1	0	1	1	1	0
	YAL044C	YFR055W	0.7052	1.0849	0.6052	-0.1553	1	1	1	0	0.959807	0.999897	0.959807	9.92e-05
	YJR016C	YDL080C	0.995	0.9822	0.8212	-0.1553	0.484697	1	0.484697	0	0.484697	1	0.484697	0
	YJR159W	YNL141W	1.0488	0.6382	0.5191	-0.1552	1	1	1	0	0.999897	0.972187	0.972187	0.000100441
	YDL238C	YDR226W	1.06	0.3804	0.2429	-0.1552	1	1	1	0	0.999897	0.940976	0.940976	9.72e-05
	YPR060C	YKL212W	0.9048	0.5401	0.3335	-0.1552	0.957812	1	0.957812	0	0.957812	1	0.957812	0
	YMR011W	YMR307W	1.0374	0.8204	0.6959	-0.1552	1	1	1	0	1	1	1	0
	YKR039W	YKL127W	1.0571	0.9877	0.8863	-0.155	1	1	1	0	1	1	1	0
	YPR026W	YFR055W	1.018	1.0849	0.947	-0.155	1	1	1	0	0.999897	0.999897	0.999897	0.000103303
	YHR002W	YBR218C	0.8626	0.9983	0.7188	-0.155	1	1	1	0	0.998365	1	0.998365	0
	YMR307W	YAL023C	0.8204	1.0697	0.7232	-0.1544	1	1	1	0	1	1	1	0
	YJR049C	YHR051W	0.7518	0.6567	0.3451	-0.1542	1	1	1	0	1	0.859661	0.859661	0
	YKL150W	YLR089C	1.027	0.8218	0.6898	-0.1542	1	1	1	0	1	0.999897	0.999897	0
	YKL188C	YJR105W	1.0151	0.4667	0.3266	-0.1541	1	1	1	0	0.999897	0.851934	0.851934	8.8e-05
	YDR322C-A	YIL160C	0.9137	1.0368	0.7932	-0.1541	1	1	1	0	1	0.999897	0.999897	0
	YER178W	YPL148C	0.8343	0.693	0.4254	-0.1541	1	1	1	0	0.96866	0.999897	0.96866	0.000100076
	YKL141W	YPL092W	0.9519	1.0332	0.8281	-0.1539	1	1	1	0	1	0.999897	0.999897	0
	YKL060C	YCR036W	0.9753	1.0637	0.8822	-0.1538	1	1	1	0	0.638595	0.999897	0.638595	6.6e-05
	YDR148C	YMR205C	0.9689	0.8149	0.6357	-0.1538	1	1	1	0	0.984097	0.638595	0.646597	0.0181571
	YDR298C	YOR065W	0.5975	0.6645	0.2434	-0.1537	0.240107	1	0.216444	-0.0236634	0.0541477	0.818275	0.0139823	-0.0303254
	YML075C	YBR218C	0.9804	0.9983	0.8251	-0.1537	1	1	1	0	1	1	1	0
	YGR157W	YGL253W	0.6263	0.933	0.433	-0.1536	1	1	1	0	1	1	1	0
	YKL004W	YMR205C	0.9538	0.8149	0.6237	-0.1535	1	1	1	0	0.999897	0.638595	0.638595	6.6e-05
	YPL273W	YKL212W	1.0372	0.5401	0.4067	-0.1535	1	1	1	0	1	1	1	0
	YOR393W	YGR248W	1.0213	1.0396	0.9083	-0.1535	1	1	1	0	1	1	1	0
	YBL030C	YJL153C	0.6285	1.0044	0.4781	-0.1533	1	1	1	0	1	0.999893	0.999893	0
	YHR092C	YJR139C	1.018	0.7323	0.5922	-0.1533	1	0.67007	0.67007	0	1	0.67007	0.67007	0
	YPR081C	YER086W	0.9599	0.3043	0.1298	-0.1531	1	1	1	0	1	0.999897	0.999897	0
	YJR001W	YCR053W	1.0072	0.6947	0.544	-0.153	1	0.67007	0.67007	0	0.999897	0.67007	0.67007	6.92e-05
	YFL053W	YKL184W	1.0226	0.5602	0.4162	-0.1528	1	1	1	0	1	0.999897	0.999897	0
	YDR298C	YMR205C	0.5975	0.8149	0.3341	-0.1528	0.240107	1	0.0463375	-0.193769	0.0541477	0.638595	0	-0.0345784
	YPL262W	YBL045C	0.8313	0.6847	0.4093	-0.1526	1	1	1	0	0.974606	0.818275	0.818443	0.0209465
	YMR307W	YPL036W	0.8204	0.8723	0.5631	-0.1525	1	1	1	0	1	1	1	0
	YMR256C	YDR058C	0.7105	0.9832	0.5464	-0.1522	1	1	1	0	0.859661	1	0.859661	0
	YHR002W	YER052C	0.8626	0.9692	0.6817	-0.1522	1	0.67007	0.67007	0	0.998365	0.67007	0.67007	0.0010957
	YOL066C	YFR055W	0.9193	1.0849	0.8449	-0.1522	0.33073	1	0.33073	0	0.33073	0.999897	0.33073	3.42e-05
	YOR209C	YPL262W	1.0164	0.8313	0.688	-0.1522	1	1	1	0	0.999897	0.974606	0.974606	0.00010069
	YMR120C	YNL141W	1.0028	0.6382	0.4906	-0.1521	1	1	1	0	1	0.972187	0.972187	0
	YBR001C	YKL212W	1.0051	0.5401	0.391	-0.1519	1	1	1	0	1	1	1	0
	YDR127W	YBR036C	0.8302	0.5406	0.2936	-0.1519	0.712507	1	0.712507	0	0.712507	0.999897	0.712507	7.36e-05
	YDR158W	YOR109W	0.9033	0.9566	0.721	-0.1518	0.67007	1	0.67007	0	0.67007	1	0.67007	0
	YJR057W	YLR089C	0.5123	0.8218	0.2693	-0.1517	1	1	1	0	0.999897	0.999897	0.999897	0.000103303
	YPR128C	YOL052C	1.0083	0.7841	0.6399	-0.1515	1	1	1	0	0.999897	0.999897	0.999897	0.000103303
	YJR139C	YDR321W	0.7323	0.9997	0.5806	-0.1514	0.67007	1	0.67007	0	0.67007	0.999897	0.67007	6.92e-05
	YGR157W	YBR218C	0.6263	0.9983	0.4739	-0.1514	1	1	1	0	1	1	1	0
	YBR244W	YDR377W	1.0329	0.6036	0.4636	-0.1514	1	0.240107	0.240107	0	1	0.0541477	0.0541477	0
	YOR184W	YKL212W	0.9126	0.5401	0.3416	-0.1513	1	1	1	0	0.912629	1	0.912629	0
	YKL004W	YMR020W	0.9538	1.0023	0.8048	-0.1512	1	1	1	0	0.999897	0.999897	0.999897	0.000103303
	YGR055W	YNL052W	1.0023	0.9049	0.7671	-0.151	1	1	1	0	1	1	1	0
	YJR159W	YOR163W	1.0488	1.0207	0.9202	-0.151	1	1	1	0	0.999897	0.999897	0.999897	0.000103303
	YBR221C	YER052C	0.9466	0.9692	0.7639	-0.1509	1	0.67007	0.67007	0	0.96866	0.67007	0.67007	0.0209997
	YAL038W	YPR060C	1.0101	0.9048	0.7631	-0.1508	1	0.957812	0.957812	0	1	0.957812	0.957812	0
	YOL064C	YCR053W	0.8666	0.6947	0.452	-0.1508	1	0.67007	0.67007	0	0.999897	0.67007	0.67007	6.92e-05
	YDR298C	YKL085W	0.5975	1.0206	0.4591	-0.1507	0.240107	1	0.240107	0	0.0541477	0.999897	0.0543201	0.000178021
	YBL030C	YAL012W	0.6285	0.6138	0.2433	-0.1504	1	1	1	0	1	0.999686	0.999686	0
	YGR183C	YPR069C	0.8291	0.7196	0.4352	-0.1504	1	1	1	0	0.818275	0.999897	0.818275	8.45e-05
	YGL256W	YKR009C	1.0524	1.0132	0.9283	-0.1503	1	1	1	0	1	0.999897	0.999897	0
	YJR139C	YNL037C	0.7323	0.8006	0.4361	-0.1502	0.67007	1	0.67007	0	0.67007	0.999897	0.67007	6.92e-05
	YLR359W	YDR399W	1.0118	0.9806	0.8417	-0.1501	1	1	1	0	0.999897	0.999897	0.999897	0.000103303
	YJR049C	YPR069C	0.7518	0.7196	0.391	-0.15	1	1	1	0	1	0.999897	0.999897	0
	YKL140W	YHR183W	1.0612	0.3136	0.1889	-0.1499	1	1	1	0	1	1	1	0
	YPL147W	YJR105W	1.0409	0.4667	0.3414	-0.1497	1	1	1	0	0.999897	0.851934	0.851934	8.8e-05
	YJR130C	YLR260W	1.0163	1.05	0.9105	-0.1497	1	1	1	0	0.999897	1	0.999897	0
	YNR072W	YPL087W	1.0094	1.0271	0.8838	-0.1494	1	1	1	0	1	0.999897	0.999897	0
	YLR395C	YGR087C	0.9669	1.0242	0.8394	-0.1493	1	1	1	0	0.859661	1	0.859661	0
	YLR038C	YMR015C	0.7061	0.9664	0.5332	-0.1492	1	1	1	0	0.859661	0.999897	0.859586	1.4e-05
	YKR039W	YNR019W	1.0571	1.0166	0.9268	-0.1491	1	1	1	0	1	1	1	0
	YDL067C	YOR360C	0.6854	1.062	0.5885	-0.1489	1	1	1	0	0.859661	0.999897	0.859661	8.88e-05
	YGR248W	YKL212W	1.0396	0.5401	0.4127	-0.1488	1	1	1	0	1	1	1	0
	YBL015W	YDR127W	1.0344	0.8302	0.7101	-0.1487	1	0.712507	0.712507	0	0.999897	0.712507	0.712507	7.36e-05
	YGR177C	YPL078C	1.0569	0.5599	0.43	-0.1486	1	0.240107	0.240107	0	1	0.0541477	0.0541477	0
	YPR081C	YDR368W	0.9599	1.0351	0.8274	-0.1484	1	1	1	0	1	1	1	0
	YMR289W	YER086W	1.0213	0.3043	0.1578	-0.1482	0.712507	1	0.712507	0	0.712507	0.999897	0.712507	7.36e-05
	YLL041C	YDR127W	0.9667	0.8302	0.6545	-0.1481	1	0.712507	0.712507	0	0.976092	0.712507	0.712507	0.0170347
	YDR322C-A	YPR191W	0.9137	0.7285	0.5223	-0.1481	1	1	1	0	1	0.818275	0.818275	0
	YGL253W	YMR202W	0.933	0.3871	0.2219	-0.148	1	1	1	0	1	0.999897	0.999897	0
	YJR049C	YBL045C	0.7518	0.6847	0.3587	-0.148	1	1	1	0	1	0.818275	0.818275	0
	YFR033C	YDR017C	1.027	0.629	0.5055	-0.1476	1	1	1	0	0.818275	0.999897	0.818275	8.45e-05
	YOR192C	YLR237W	1.0339	0.966	0.8512	-0.1475	1	1	1	0	1	1	1	0
	YKL035W	YPL214C	0.9273	1.0398	0.8234	-0.1474	1	1	1	0	0.999897	0.999897	0.999897	0.000103303
	YKR080W	YGR177C	1.0191	1.0569	0.9062	-0.1472	1	1	1	0	0.999897	1	0.999897	0
	YHR144C	YDR226W	0.8191	0.3804	0.1631	-0.1471	1	1	1	0	0.999815	0.940976	0.940937	0.00013513
	YMR267W	YLR133W	0.9926	1.0547	0.8988	-0.147	1	1	1	0	0.999904	0.999897	0.999904	0.000103304
	YER081W	YIL074C	0.9985	1.0239	0.8763	-0.1469	1	1	1	0	1	1	0.912629	-0.0873712
	YMR307W	YOL086C	0.8204	0.962	0.6423	-0.1469	1	1	1	0	1	1	1	0
	YCL009C	YHR183W	1.0669	0.3136	0.1934	-0.1469	0.484697	1	0.484697	0	0.484697	1	0.484697	0
	YBL068W	YML082W	0.9935	1.0634	0.9086	-0.1468	1	1	1	0	1	0.999897	0.999897	0
	YCR034W	YIL124W	1.0388	1.0363	0.9297	-0.1467	1	1	1	0	0.999897	0.999897	0.999897	0.000103303
	YPR081C	YOR245C	0.9599	1.0072	0.8052	-0.1466	1	1	1	0	1	1	1	0
	YDR353W	YAL012W	0.9372	0.6138	0.4409	-0.1465	1	1	1	0	1	0.999686	0.999686	0
	YML120C	YMR083W	1.1074	0.4461	0.3431	-0.1463	1	1	1	0	1	0.999897	0.999897	0
	YLR237W	YDR529C	0.966	0.6574	0.4791	-0.1462	1	1	1	0	1	0.818275	0.818275	0
	YDR298C	YMR083W	0.5975	0.4461	0.1206	-0.1461	0.240107	1	0.240107	0	0.0541477	0.999897	0.0541477	5.59e-06
	YPL061W	YBR221C	0.965	0.9466	0.7644	-0.1459	1	1	1	0	0.980303	0.96866	0.968308	0.0187273
	YGR155W	YJR105W	0.4388	0.4667	0.0603	-0.1457	1	1	1	0	0.999686	0.851934	0.851945	0.000277772
	YDL215C	YLR038C	0.9977	0.7061	0.5588	-0.1457	1	1	1	0	0.999897	0.859661	0.859661	8.88e-05
	YPL189W	YNL141W	1.0915	0.6382	0.5533	-0.1457	1	1	1	0	1	0.972187	0.972187	0
	YDR342C	YOL052C	0.954	0.7841	0.6009	-0.1456	1	1	1	0	1	0.999897	0.999897	0
	YCL025C	YAL044C	0.9498	0.7052	0.5173	-0.1456	1	1	1	0	1	0.959807	0.959807	0
	YFR053C	YDR017C	1.0469	0.629	0.5189	-0.1454	1	1	1	0	1	0.999897	0.999897	0
	YDL215C	YPL091W	0.9977	1.0564	0.9086	-0.1453	1	1	1	0	0.999897	0.999897	0.999897	0.000103303
	YGL184C	YMR256C	1.0132	0.7105	0.5747	-0.1452	1	1	1	0	0.999897	0.859661	0.859661	8.88e-05
	YLL041C	YDR529C	0.9667	0.6574	0.4795	-0.1452	1	1	1	0	0.976092	0.818275	0.818275	0.0195635
	YGR183C	YBL099W	0.8291	0.6379	0.3651	-0.1451	1	0.240107	0.216444	-0.0236634	0.818275	0.0541477	0.0139823	-0.0303254
	YGR170W	YBR036C	1.0022	0.5406	0.3862	-0.145	1	1	1	0	0.999897	0.999897	0.999897	0.000103303
	YJL219W	YOL064C	0.9483	0.8666	0.6795	-0.1449	1	1	1	0	1	0.999897	0.999897	0
	YJL130C	YMR202W	1.0239	0.3871	0.2605	-0.1449	1	1	1	0	0.999897	0.999897	0.999897	0.000103303
	YJR160C	YNL037C	0.9804	0.8006	0.6372	-0.1446	1	1	1	0	1	0.999897	0.999897	0
	YJL214W	YLR038C	1.0363	0.7061	0.5873	-0.1444	1	1	1	0	1	0.859661	0.859661	0
	YPR081C	YDR148C	0.9599	0.9689	0.7731	-0.1444	1	1	1	0	1	0.984097	0.984097	0
	YCR053W	YJL121C	0.6947	0.8918	0.4752	-0.1443	0.67007	1	0.67007	0	0.67007	0.98446	0.67007	0.0104127
	YKL141W	YPR069C	0.9519	0.7196	0.536	-0.1442	1	1	1	0	1	0.999897	0.999897	0
	YOR142W	YDR127W	1.0373	0.8302	0.7177	-0.1441	1	0.712507	0.712507	0	0.984913	0.712507	0.712507	0.0107498
	YDR062W	YCR053W	1.0396	0.6947	0.5781	-0.1441	1	0.67007	0.67007	0	0.999897	0.67007	0.67007	6.92e-05
	YJR105W	YOL064C	0.4667	0.8666	0.2664	-0.1438	1	1	1	0	0.851934	0.999897	0.851934	8.8e-05
	YHR208W	YML123C	0.7936	0.9487	0.6092	-0.1437	0.304392	1	0.304392	0	0.126518	1	0.126518	0
	YOR142W	YNL052W	1.0373	0.9049	0.7982	-0.1436	1	1	1	0	0.984913	1	0.984913	0
	YCR053W	YER178W	0.6947	0.8343	0.4361	-0.1435	0.67007	1	0.67007	0	0.67007	0.96866	0.67007	0.0209997
	YCL025C	YMR015C	0.9498	0.9664	0.7659	-0.1434	1	1	1	0	1	0.999897	0.999897	0
	YOR317W	YBR036C	1.0437	0.5406	0.4155	-0.1434	1	1	1	0	1	0.999897	0.999897	0
	YOL066C	YDR298C	0.9193	0.5975	0.4128	-0.1433	0.33073	0.240107	0.240107	0.160696	0.33073	0.0541477	0.0541452	0.0362369
	YGR282C	YNL052W	1.0546	0.9049	0.8142	-0.1428	1	1	1	0	0.9999	1	0.9999	0
	YHR216W	YDR284C	1.0288	1.0579	0.942	-0.1427	1	1	1	0	1	1	1	0
	YBR265W	YOR360C	1.0759	1.062	1.0001	-0.1425	1	1	1	0	0.999897	0.999897	0.999897	0.000103303
	YNR019W	YCR048W	1.0166	1.0133	0.8879	-0.1423	1	1	1	0	1	0.999897	0.999897	0
	YJL026W	YJR139C	0.9735	0.7323	0.5703	-0.142	1	0.67007	0.67007	0	0.999815	0.67007	0.67007	0.000124132
	YMR083W	YMR256C	0.4461	0.7105	0.1751	-0.1419	1	1	1	0	0.999897	0.859661	0.859661	8.88e-05
	YLR372W	YLR089C	0.9128	0.8218	0.6068	-0.1419	1	1	1	0	0.999897	0.999897	0.999897	0.000103303
	YHR020W	YBL011W	1.0438	0.9992	0.9012	-0.1418	1	1	1	0	1	1	1	0
	YDR127W	YHR011W	0.8302	0.3584	0.1457	-0.1416	0.712507	1	0.712507	0	0.712507	1	0.712507	0
	YKL060C	YLR372W	0.9753	0.9128	0.7479	-0.1414	1	1	1	0	0.638595	0.999897	0.638595	6.6e-05
	YLR044C	YIL160C	0.9938	1.0368	0.889	-0.1414	1	1	1	0	1	0.999897	0.999897	0
	YLR395C	YER086W	0.9669	0.3043	0.1481	-0.1413	1	1	1	0	0.859661	0.999897	0.859661	8.88e-05
	YOL077W-A	YPL110C	1.109	1.0346	1.0113	-0.1413	1	1	1	0	1	0.999897	0.999897	0
	YKL035W	YLR146C	0.9273	1.0276	0.8154	-0.1413	1	1	1	0	0.999897	0.999897	0.999897	0.000103303
	YHR063C	YPR160W	1.0139	1.0387	0.9097	-0.1411	1	1	1	0	0.999897	0.999897	0.999897	0.000103303
	YMR011W	YBR036C	1.0374	0.5406	0.4198	-0.1411	1	1	1	0	1	0.999897	0.999897	0
	YOL066C	YNR001C	0.9193	0.9972	0.7855	-0.141	0.33073	1	0.33073	0	0.33073	1	0.33073	0
	YER178W	YKL085W	0.8343	1.0206	0.7106	-0.1409	1	1	1	0	0.96866	0.999897	0.971578	0.00301779
	YIL111W	YCR053W	1.0354	0.6947	0.5761	-0.1409	1	0.67007	0.67007	0	1	0.67007	0.67007	0
	YAL044C	YBL015W	0.7052	1.0344	0.5834	-0.1403	1	1	1	0	0.959807	0.999897	0.958664	-0.00104441
	YDR353W	YLR017W	0.9372	1.0107	0.8092	-0.1403	1	1	1	0	1	0.999897	0.999897	0
	YLR245C	YDR017C	1.0144	0.629	0.5005	-0.1402	1	1	1	0	0.999897	0.999897	0.999897	0.000103303
	YOL020W	YJR105W	1.0105	0.4667	0.3381	-0.1401	1	1	1	0	1	0.851934	0.851934	0
	YAL012W	YHR183W	0.6138	0.3136	0.0593	-0.1401	1	1	1	0	0.999686	1	0.999686	0
	YJR139C	YIL053W	0.7323	0.967	0.5667	-0.1401	0.67007	1	0.67007	0	0.67007	1	0.67007	0
	YER086W	YMR307W	0.3043	0.8204	0.1097	-0.14	1	1	1	0	0.999897	1	0.999897	0
	YAL054C	YOL064C	1.0516	0.8666	0.7756	-0.1397	1	1	1	0	0.999904	0.999897	0.999904	0.000103304
	YGR192C	YDR402C	0.9879	1.0076	0.8556	-0.1397	1	1	1	0	1	0.999897	0.999897	0
	YOR126C	YNL052W	1.0155	0.9049	0.781	-0.1397	1	1	1	0	0.999897	1	0.999897	0
	YBR196C	YAL012W	0.9975	0.6138	0.4854	-0.1396	1	1	1	0	0.743911	0.999686	0.743768	9.07e-05
	YLR348C	YBR068C	1.0599	1.0337	0.9553	-0.1395	1	1	1	0	0.995508	1	0.995508	0
	YHR104W	YGR087C	1.0133	1.0242	0.8983	-0.1394	1	1	1	0	0.999897	1	0.999897	0
	YKL141W	YMR169C	0.9519	1.043	0.8481	-0.1392	1	1	1	0	1	1	1	0
	YDL052C	YCR034W	0.938	1.0388	0.8432	-0.1392	1	1	2.66e-31	-1	1	0.999897	-1.84e-16	-0.999897
	YBR265W	YDR298C	1.0634	0.5975	0.5048	-0.139	1	0.240107	0.240107	0	0.999897	0.0541477	0.0541477	5.59e-06
	YGR208W	YBL011W	0.9216	0.9992	0.7783	-0.139	1	1	1	0	0.912629	1	0.912629	0
	YDR399W	YMR307W	0.9806	0.8204	0.6656	-0.1389	1	1	1	0	0.999897	1	0.999897	0
	YDR062W	YNL141W	1.0396	0.6382	0.5247	-0.1388	1	1	1	0	0.999897	0.972187	0.972187	0.000100441
	YBL015W	YGR193C	1.0344	1.0113	0.9073	-0.1388	1	1	1	0	0.999897	0.96866	0.96866	0.000100076
	YAL044C	YCR053W	0.7052	0.6947	0.3476	-0.1387	1	0.67007	0.67007	0	0.959807	0.67007	0.67007	0.0269318
	YOR209C	YKL184W	1.0164	0.5602	0.4307	-0.1387	1	1	1	0	0.999897	0.999897	0.999897	0.000103303
	YGR157W	YNR019W	0.6263	1.0166	0.5007	-0.1387	1	1	1	0	1	1	1	0
	YJR049C	YKL184W	0.7518	0.5602	0.2826	-0.1385	1	1	1	0	1	0.999897	0.999897	0
	YLR237W	YMR256C	0.966	0.7105	0.5557	-0.1384	1	1	1	0	1	0.859661	0.859661	0
	YOR108W	YBR221C	1.006	0.9466	0.8142	-0.1381	1	1	1	0	1	0.96866	0.96866	0
	YHR123W	YBR036C	1.0074	0.5406	0.4025	-0.1378	1	1	1	0	0.999897	0.999897	0.999897	0.000103303
	YAL060W	YDL095W	1.006	1.0141	0.8823	-0.1378	1	1	1	0	0.999897	1	0.999897	0
	YCR024C-A	YDR529C	0.9938	0.6574	0.5067	-0.1377	1	1	1	0	0.999654	0.818275	0.818275	0.000282768
	YJR001W	YBR036C	1.0072	0.5406	0.4013	-0.1376	1	1	1	0	0.999897	0.999897	0.999897	0.000103303
	YGR121C	YHR183W	1.0659	0.3136	0.2037	-0.1373	1	1	1	0	1	1	1	0
	YGR256W	YHR183W	1.0348	0.3136	0.1926	-0.1371	1	1	-3.64e-31	-1	1	1	0	-1
	YCR024C-A	YMR250W	0.9938	1.0282	0.8824	-0.137	1	1	1	0	0.999654	0.999897	0.999654	0.000103278
	YOL020W	YPR069C	1.0105	0.7196	0.5888	-0.137	1	1	1	0	1	0.999897	0.999897	0
	YKL004W	YDL168W	0.9538	1.0094	0.8257	-0.137	1	1	1	0	0.999897	0.999897	0.999897	0.000103303
	YER086W	YOL086C	0.3043	0.962	0.1559	-0.1369	1	1	1	0	0.999897	1	0.999897	0
	YBL015W	YNL141W	1.0344	0.6382	0.5255	-0.1369	1	1	1	0	0.999897	0.972187	0.97228	0.000193066
	YDR513W	YMR205C	1.0031	0.8149	0.6806	-0.1368	1	1	1	0	1	0.638595	0.638595	0
	YOR180C	YDR127W	1.0189	0.8302	0.7072	-0.1368	1	0.712507	0.712507	0	1	0.712507	0.712507	0
	YLL043W	YML035C	0.9236	1.0284	0.8135	-0.1364	1	1	1	0	0.999897	0.999897	0.999897	0.000103303
	YGL184C	YHR051W	1.0132	0.6567	0.5387	-0.1363	1	1	1	0	0.999897	0.859661	0.859661	8.88e-05
	YER073W	YMR083W	1.0422	0.4461	0.3223	-0.1362	1	1	1	0	1	0.999897	0.999897	0
	YCL064C	YHR183W	1.0883	0.3136	0.2108	-0.1357	1	1	1	0	1	1	1	0
	YOR388C	YAL060W	1.0157	1.006	0.8832	-0.1356	1	1	1	0	1	0.999897	0.999897	0
	YCR034W	YER062C	1.0388	1.0148	0.9197	-0.1355	1	1	1	0	0.999897	1	0.999897	0
	YKL188C	YFR047C	1.0151	0.9636	0.8482	-0.1353	1	0.712507	0.712507	0	0.999897	0.712507	0.712507	7.36e-05
	YPL148C	YOL151W	0.693	0.9952	0.5544	-0.1352	1	1	1	0	0.999897	1	0.999897	0
	YDL067C	YPR160W	0.6854	1.0387	0.5876	-0.1352	1	1	1	0	0.859661	0.999897	0.859661	8.88e-05
	YGL224C	YLL043W	1.0285	0.9236	0.8148	-0.1352	1	1	1	0	0.999897	0.999897	0.999897	0.000103303
	YLR395C	YDR127W	0.9669	0.8302	0.6679	-0.1349	1	0.712507	0.712507	0	0.859661	0.712507	0.712507	0.0999925
	YPR060C	YGR170W	0.9048	1.0022	0.772	-0.1348	0.957812	1	0.957812	0	0.957812	0.999897	0.957812	9.9e-05
	YOR136W	YBR291C	0.8055	1.0251	0.6913	-0.1347	1	1	1	0	0.999897	0.999897	0.999897	0.000103303
	YOR126C	YPL078C	1.0155	0.5599	0.4319	-0.1347	1	0.240107	0.240107	0	0.999897	0.0541477	0.0541477	5.59e-06
	YLR372W	YOL052C	0.9128	0.7841	0.5817	-0.1345	1	1	1	0	0.999897	0.999897	0.999897	0.000103303
	YKL035W	YOR245C	0.9273	1.0072	0.806	-0.1344	1	1	1	0	0.999897	1	0.999897	0
	YNR072W	YDR017C	1.0094	0.629	0.5047	-0.1344	1	1	1	0	1	0.999897	0.999897	0
	YDR001C	YGR240C	1.0008	0.4604	0.3159	-0.1343	1	1	1	0	1	0.638595	0.638595	0
	YLR038C	YDR377W	0.7061	0.6036	0.2867	-0.1342	1	0.240107	0.216444	-0.0236634	0.859661	0.0541477	0.0229858	-0.0235629
	YKL060C	YHR051W	0.9753	0.6567	0.5144	-0.1341	1	1	1	0	0.638595	0.859661	0.484697	-0.0642782
	YCL025C	YJR139C	0.9498	0.7323	0.5597	-0.1339	1	0.67007	0.67007	0	1	0.67007	0.67007	0
	YKL035W	YLR354C	0.9273	1.0295	0.8265	-0.1339	1	1	1	0	0.999897	1	0.999897	0
	YGR244C	YLR395C	1.0503	0.9669	0.882	-0.1335	1	1	1	0	0.984913	0.859661	0.859618	0.0129272
	YER073W	YHR183W	1.0422	0.3136	0.1982	-0.1333	1	1	1	0	1	1	1	0
	YBR265W	YAL012W	1.0634	0.6138	0.532	-0.1333	1	1	1	0	0.999897	0.999686	0.999686	0.000103282
	YJR160C	YGR087C	0.9804	1.0242	0.8695	-0.1333	1	1	1	0	1	1	1	0
	YLL043W	YJR105W	0.9236	0.4667	0.3041	-0.1332	1	1	1	0	0.999897	0.851934	0.851934	8.8e-05
	YDR178W	YKL212W	1.0072	0.5401	0.411	-0.133	1	1	1	0	1	1	1	0
	YIL002C	YMR202W	0.9887	0.3871	0.258	-0.1329	1	1	1	0	1	0.999897	0.999897	0
	YGL055W	YAL012W	0.9746	0.6138	0.4797	-0.1328	1	1	1	0	0.999277	0.999686	0.999202	0.000238463
	YGL148W	YHR183W	0.9074	0.3136	0.1573	-0.1328	0.712507	1	0.712507	0	0.712507	1	0.712507	0
	YMR169C	YDR377W	1.043	0.6036	0.487	-0.1327	1	0.240107	0.240107	0	1	0.0541477	0.0541477	0
	YHR063C	YDL067C	1.0139	0.6854	0.5708	-0.1327	1	1	1	0	0.999897	0.859661	0.859661	8.88e-05
	YLL043W	YLR342W	0.9236	0.7393	0.5503	-0.1326	1	1	1	0	0.999897	1	0.999897	0
	YER099C	YHR183W	1.0216	0.3136	0.1904	-0.1326	1	1	1	0	1	1	1	0
	YGL184C	YOR065W	1.0132	0.6645	0.5409	-0.1324	1	1	1	0	0.999897	0.818275	0.818275	8.45e-05
	YLR092W	YOR163W	1.0215	1.0207	0.9124	-0.1323	1	1	1	0	1	0.999897	0.999897	0
	YCL025C	YBR036C	0.9498	0.5406	0.3747	-0.132	1	1	1	0	1	0.999897	0.999897	0
	YGR155W	YOL064C	0.4388	0.8666	0.2483	-0.1319	1	1	1	0	0.999686	0.999897	0.999686	0.000103282
	YBR117C	YMR202W	1	0.3871	0.2644	-0.1319	1	1	1	0	1	0.999897	0.999897	0
	YMR307W	YPR060C	0.8204	0.9048	0.6104	-0.1319	1	0.957812	0.957812	0	1	0.957812	0.957812	0
	YGR202C	YPR191W	1.0338	0.7285	0.6345	-0.1319	1	1	1	0	0.999897	0.818275	0.818275	8.45e-05
	YPR167C	YGR192C	0.9802	0.9879	0.8317	-0.1318	1	1	1	0	0.999897	1	0.999897	0
	YBR256C	YMR083W	1.0169	0.4461	0.3157	-0.1318	0.33073	1	0.33073	0	0.33073	0.999897	0.33073	3.42e-05
	YKL146W	YPL078C	1.0574	0.5599	0.4571	-0.1317	1	0.240107	0.240107	0	1	0.0541477	0.0541477	0
	YPR060C	YBR221C	0.9048	0.9466	0.7227	-0.1316	0.957812	1	0.957812	0	0.957812	0.96866	0.957812	0.0300175
	YOL066C	YLR295C	0.9193	0.597	0.4084	-0.1315	0.33073	0.240107	0.240107	0.160696	0.33073	0.0541477	0.0541452	0.0362369
	YAL060W	YBR036C	1.006	0.5406	0.4083	-0.1313	1	1	1	0	0.999897	0.999897	0.999897	0.000103303
	YGL205W	YNL009W	0.9773	1.0492	0.894	-0.1313	1	1	1	0	0.999897	0.999897	0.999897	0.000103303
	YMR105C	YBR036C	1.0383	0.5406	0.4255	-0.1313	1	1	1	0	1	0.999897	0.999897	0
	YKL174C	YLR372W	1.0122	0.9128	0.7928	-0.1311	1	1	1	0	0.937795	0.999897	0.937795	9.69e-05
	YDL215C	YPR074C	0.9977	0.9433	0.8099	-0.1311	1	1	1	0	0.999897	1	0.999897	0
	YMR015C	YDR058C	0.9664	0.9832	0.8155	-0.1311	1	1	1	0	0.999897	1	0.999897	0
	YLL043W	YGR192C	0.9236	0.9879	0.7817	-0.131	1	1	1	0	0.999897	1	0.999897	0
	YBR294W	YHR183W	1.0538	0.3136	0.2052	-0.131	1	1	1	0	1	1	1	0
	YGR244C	YNL071W	1.0503	0.902	0.8164	-0.1309	1	1	1	0	0.984913	0.96866	0.96927	0.0152237
	YLR258W	YOR109W	1.0401	0.9566	0.8703	-0.1308	1	1	1	0	1	1	1	0
	YMR307W	YCL025C	0.8204	0.9498	0.6486	-0.1307	1	1	1	0	1	1	1	0
	YMR267W	YML120C	0.9926	1.1074	0.9719	-0.1307	1	1	1	0	0.999904	1	0.999904	0
	YDR322C-A	YLR056W	0.9137	0.7482	0.5531	-0.1305	1	1	1	0	1	0.999897	0.999897	0
	YGR177C	YAL044C	1.0569	0.7052	0.5958	-0.1303	1	1	1	0	1	0.959807	0.959807	0
	YGR170W	YDR508C	1.0022	0.9847	0.8568	-0.1301	1	1	1	0	0.999897	1	0.999897	0
	YLL012W	YPL214C	0.9956	1.0398	0.9061	-0.13	1	1	1	0	1	0.999897	0.999897	0
	YDL100C	YNL141W	0.9747	0.6382	0.492	-0.13	1	1	1	0	0.999897	0.972187	0.972187	0.000100441
	YJR073C	YOL056W	0.7339	0.9994	0.6034	-0.13	1	1	1	0	0.999897	1	0.999897	0
	YLR432W	YOR209C	0.9707	1.0164	0.8568	-0.1299	1	1	1	0	1	0.999897	0.999897	0
	YLR081W	YDR377W	1.0774	0.6036	0.5128	-0.1298	1	0.240107	0.240107	0	1	0.0541477	0.0541477	0
	YGR208W	YBR036C	0.9216	0.5406	0.3629	-0.1297	1	1	1	0	0.912629	0.999897	0.912629	9.43e-05
	YPL091W	YMR205C	1.0564	0.8149	0.7312	-0.1297	1	1	1	0	0.999897	0.638595	0.638595	6.6e-05
	YER060W	YPR074C	1.0131	0.9433	0.8249	-0.1297	1	1	1	0	1	1	1	0
	YDR400W	YOL052C	1.0202	0.7841	0.669	-0.1296	1	1	1	0	0.999897	0.999897	0.999897	0.000103303
	YJR016C	YDL168W	0.995	1.0094	0.8718	-0.1295	0.484697	1	0.484697	0	0.484697	0.999897	0.484697	5.01e-05
	YJL166W	YCR053W	0.7448	0.6947	0.3879	-0.1295	1	0.67007	0.67007	0	0.818275	0.67007	0.67007	0.121768
	YLR342W	YBR023C	0.7393	0.9913	0.6035	-0.1294	1	1	1	0	1	0.999897	0.999897	0
	YBR294W	YOR100C	1.0538	1.0058	0.9304	-0.1294	1	1	1	0	1	0.999897	0.999897	0
	YJR077C	YGR155W	1.0176	0.4388	0.3159	-0.1293	1	1	1	0	0.0799508	0.999686	0.0799433	1.76e-05
	YGR157W	YLR027C	0.6263	0.2249	0.0122	-0.1293	1	0.30845	0.30845	0	1	0.141991	0.141991	0
	YJR057W	YDL100C	0.5123	0.9747	0.37	-0.1293	1	1	1	0	0.999897	0.999897	0.999897	0.000103303
	YLR056W	YDR127W	0.7482	0.8302	0.4973	-0.1292	1	0.712507	0.712507	0	0.999897	0.712507	0.712507	7.36e-05
	YGL253W	YOR109W	0.933	0.9566	0.7707	-0.1292	1	1	1	0	1	1	1	0
	YJL153C	YPR074C	1.0044	0.9433	0.8146	-0.1292	1	1	1	0	0.999893	1	0.999893	0
	YGR208W	YAR015W	0.9216	0.9815	0.7715	-0.1289	1	1	1	0	0.912629	0.999897	0.912629	9.43e-05
	YMR145C	YNL037C	1.0384	0.8006	0.7028	-0.1286	1	1	1	0	1	0.999897	0.999897	0
	YJR073C	YBR041W	0.7339	1.0219	0.5594	-0.1285	1	1	1	0	0.999897	0.999897	0.999897	0.000103303
	YOL103W	YDR226W	1.0182	0.3804	0.2522	-0.1285	1	1	1	0	1	0.940976	0.940976	0
	YHR002W	YOR109W	0.8626	0.9566	0.7005	-0.1283	1	1	1	0	0.998365	1	0.998365	0
	YKL104C	YMR202W	0.9982	0.3871	0.2669	-0.1281	1	1	1	0	1	0.999897	0.999897	0
	YLR133W	YIL160C	1.0547	1.0368	0.9656	-0.128	1	1	1	0	0.999897	0.999897	0.999897	0.000103303
	YNL111C	YGR157W	1.0222	0.6263	0.5123	-0.1279	1	1	1	0	0.999804	1	0.999804	0
	YBR291C	YGL202W	1.0251	0.9417	0.8406	-0.1279	1	1	1	0	0.999897	1	0.999897	0
	YJR073C	YGL256W	0.7339	1.0524	0.589	-0.1278	1	1	1	0	0.999897	1	0.999897	0
	YJL214W	YGR240C	1.0363	0.4604	0.3386	-0.1278	1	1	1	0	1	0.638595	0.638595	0
	YBL039C	YNL141W	0.9573	0.6382	0.4832	-0.1278	1	1	1	0	1	0.972187	0.972187	0
	YLR328W	YPR074C	1.0152	0.9433	0.8298	-0.1278	0.712507	1	0.712507	0	0.712507	1	0.712507	0
	YER052C	YOL064C	0.9692	0.8666	0.7148	-0.1277	0.67007	1	0.67007	0	0.67007	0.999897	0.67007	6.92e-05
	YHR144C	YLR304C	0.8191	0.3505	0.1621	-0.1276	1	1	1	0	0.999815	0.999897	0.999815	0.000103295
	YJR160C	YDL215C	0.9804	0.9977	0.849	-0.1275	1	1	1	0	1	0.999897	0.999897	0
	YBL015W	YPL036W	1.0344	0.8723	0.7747	-0.1275	1	1	1	0	0.999897	1	0.999897	0
	YCR053W	YDL181W	0.6947	0.972	0.5452	-0.1274	0.67007	0.240107	0.240107	0.0792185	0.67007	0.0541477	0.0561459	0.0198632
	YLR295C	YDR226W	0.597	0.3804	0.0946	-0.1274	0.240107	1	0.229403	-0.0107043	0.0541477	0.940976	0	-0.0509517
	YAL012W	YDL215C	0.6138	0.9977	0.4957	-0.1273	1	1	1	0	0.999686	0.999897	0.999686	0.000103282
	YHR051W	YDR298C	0.6567	0.5975	0.2755	-0.1272	1	0.240107	0.216444	-0.0236634	0.859661	0.0541477	0.0229858	-0.0235629
	YGR193C	YBR291C	1.0113	1.0251	0.9096	-0.1271	1	1	1	0	0.96866	0.999897	0.96866	0.000100076
	YBR023C	YJR105W	0.9913	0.4667	0.3428	-0.1271	1	1	1	0	0.999897	0.851934	0.851934	8.8e-05
	YMR120C	YBR036C	1.0028	0.5406	0.4096	-0.1271	1	1	1	0	1	0.999897	0.999897	0
	YLR359W	YDR294C	1.0118	1.0005	0.884	-0.1271	1	1	1	0	0.999897	0.999897	0.999897	0.000103303
	YBR038W	YAL012W	0.9842	0.6138	0.4895	-0.1271	1	1	1	0	1	0.999686	0.999686	0
	YLR258W	YHR183W	1.0401	0.3136	0.2045	-0.127	1	1	1	0	1	1	1	0
	YLR158C	YCL025C	1.0537	0.9498	0.874	-0.1268	1	1	1	0	1	1	1	0
	YKL218C	YOL052C	1.0506	0.7841	0.6969	-0.1268	1	1	1	0	1	0.999897	0.999897	0
	YDR127W	YDL181W	0.8302	0.972	0.6802	-0.1268	0.712507	0.240107	0.240107	0.0690291	0.712507	0.0541477	0.0541687	0.0155881
	YKL029C	YBR183W	1.0123	1.0603	0.9466	-0.1267	1	1	1	0	0.976252	1	0.976252	0
	YJR077C	YPL061W	1.0176	0.965	0.8568	-0.1265	1	1	1	0	0.0799508	0.980303	0.0914855	0.0131096
	YDR298C	YML008C	0.5975	0.9589	0.4464	-0.1265	0.240107	1	0.240107	0	0.0541477	0.999897	0.0541477	5.59e-06
	YHR216W	YGL253W	1.0288	0.933	0.8289	-0.1265	1	1	1	0	1	1	1	0
	YKL035W	YHR001W-A	0.9273	0.988	0.7965	-0.1265	1	1	1	0	0.999897	0.818275	0.817021	-0.00116947
	YDL171C	YLR089C	1.015	0.8218	0.7078	-0.1264	1	1	1	0	0.999897	0.999897	0.999897	0.000103303
	YPL147W	YGR155W	1.0409	0.4388	0.3282	-0.1263	1	1	1	0	0.999897	0.999686	0.999686	0.000103282
	YLR044C	YHR183W	0.9938	0.3136	0.1913	-0.1262	1	1	1	0	1	1	1	0
	YJR016C	YML120C	0.995	1.1074	0.977	-0.1262	0.484697	1	0.484697	0	0.484697	1	0.484697	0
	YLR372W	YDR294C	0.9128	1.0005	0.7863	-0.1261	1	1	1	0	0.999897	0.999897	0.999897	0.000103303
	YGR157W	YBR041W	0.6263	1.0219	0.5126	-0.1261	1	1	1	0	1	0.999897	0.999897	0
	YLR377C	YOL052C	1.001	0.7841	0.6586	-0.126	1	1	1	0	0.999897	0.999897	0.999897	0.000103303
	YNL142W	YGR240C	1.0355	0.4604	0.3411	-0.1259	1	1	1	0	1	0.638595	0.638595	0
	YGL184C	YGR087C	1.0132	1.0242	0.9117	-0.1259	1	1	1	0	0.999897	1	0.999897	0
	YHL011C	YLR304C	0.8761	0.3505	0.1833	-0.1259	1	1	1	0	1	0.999897	0.999897	0
	YJR158W	YDR377W	1.0368	0.6036	0.4938	-0.1259	1	0.240107	0.240107	0	1	0.0541477	0.0541477	0
	YBR265W	YKL029C	1.0759	1.0123	0.9633	-0.1258	1	1	1	0	0.999897	0.976252	0.976252	0.000100861
	YML075C	YBR036C	0.9804	0.5406	0.3993	-0.1258	1	1	1	0	1	0.999897	0.999897	0
	YNL104C	YBR036C	1.0156	0.5406	0.4182	-0.1258	1	1	1	0	0.999897	0.999897	0.999897	0.000103303
	YPL148C	YGR193C	0.693	1.0113	0.575	-0.1258	1	1	1	0	0.999897	0.96866	0.96866	0.000100076
	YLR343W	YER178W	1.0134	0.8343	0.7163	-0.1257	1	1	1	0	1	0.96866	0.96866	0
	YGR125W	YKL184W	0.8663	0.5602	0.3571	-0.1257	1	1	1	0	1	0.999897	0.999897	0
	YNL111C	YDR368W	1.0222	1.0351	0.9276	-0.1257	1	1	1	0	0.999804	1	0.999804	0
	YDL067C	YDR298C	0.6854	0.5975	0.2952	-0.1256	1	0.240107	0.216444	-0.0236634	0.859661	0.0541477	0.0229858	-0.0235629
	YLR081W	YGL253W	1.0774	0.933	0.8815	-0.1255	1	1	1	0	1	1	1	0
	YDR158W	YJR105W	0.9033	0.4667	0.3021	-0.1254	0.67007	1	0.67007	0	0.67007	0.851934	0.67007	0.0992146
	YHL003C	YLR372W	1.0408	0.9128	0.8167	-0.1253	1	1	1	0	1	0.999897	0.999897	0
	YDL022W	YAL044C	1	0.7052	0.5727	-0.1253	1	1	1	0	0.999523	0.959807	0.95824	-0.00110932
	YOR360C	YGL253W	1.062	0.933	0.8658	-0.125	1	1	1	0	0.999897	1	0.999897	0
	YDR399W	YJR103W	0.9806	1.0011	0.8566	-0.125	1	1	1	0	0.999897	1	0.999897	0
	YJR158W	YNL009W	1.0368	1.0492	0.9669	-0.1248	1	1	1	0	1	0.999897	0.999897	0
	YNL037C	YKL029C	0.8006	1.0123	0.6857	-0.1248	1	1	1	0	0.999897	0.976252	0.976252	0.000100861
	YML100W	YBR036C	0.9834	0.5406	0.4012	-0.1248	1	1	1	0	1	0.999897	0.999897	0
	YKR067W	YDL022W	1.0413	1	0.9112	-0.1248	1	1	1	0	1	0.999523	0.999523	0
	YPL265W	YOR171C	1.0782	0.9845	0.9355	-0.1247	1	1	1	0	1	1	1	0
	YOL056W	YLR174W	0.9994	1.0358	0.9075	-0.1247	1	1	1	0	1	0.999897	0.999897	0
	YDR342C	YMR083W	0.954	0.4461	0.2952	-0.1246	1	1	1	0	1	0.999897	0.999897	0
	YER090W	YLR056W	0.9754	0.7482	0.6051	-0.1246	1	1	1	0	0.999897	0.999897	0.999897	0.000103303
	YKL188C	YAL012W	1.0151	0.6138	0.5124	-0.1244	1	1	1	0	0.999897	0.999686	0.999686	0.000103282
	YKL211C	YOL020W	0.9808	1.0105	0.8668	-0.1243	1	1	1	0	0.999897	1	0.999897	0
	YMR267W	YOR171C	0.9926	0.9845	0.8549	-0.1243	1	1	1	0	0.999904	1	0.999904	0
	YCR036W	YJR105W	1.0637	0.4667	0.3775	-0.1243	1	1	1	0	0.999897	0.851934	0.851934	8.8e-05
	YGL187C	YER056C	0.6812	1.0041	0.56	-0.1241	1	1	1	0	0.859661	1	0.859661	0
	YGR240C	YCR053W	0.4604	0.6947	0.189	-0.124	1	0.67007	0.67007	0	0.638595	0.67007	0.618873	0.190969
	YGL187C	YJL214W	0.6812	1.0363	0.582	-0.124	1	1	1	0	0.859661	1	0.859661	0
	YGR248W	YHR163W	1.0396	1.0371	0.9541	-0.124	1	1	1	0	1	1	1	0
	YDL085W	YBR036C	1.0363	0.5406	0.4306	-0.1239	1	1	1	0	1	0.999897	0.999897	0
	YMR120C	YAR015W	1.0028	0.9815	0.8571	-0.1239	1	1	1	0	1	0.999897	0.999897	0
	YJR159W	YJL153C	1.0488	1.0044	0.9291	-0.1237	1	1	1	0	0.999897	0.999893	0.999893	0.000103303
	YMR296C	YJL196C	1.0105	0.9968	0.8832	-0.1237	1	1	1	0	0.999897	0.999897	0.999897	0.000103303
	YOL066C	YBR291C	0.9193	1.0251	0.8205	-0.1237	0.33073	1	0.33073	0	0.33073	0.999897	0.33073	3.42e-05
	YLR180W	YPR074C	0.9765	0.9433	0.7966	-0.1237	1	1	1	0	1	1	1	0
	YJR095W	YHR011W	1.0045	0.3584	0.2242	-0.1236	1	1	1	0	1	1	1	0
	YBL015W	YLL043W	1.0344	0.9236	0.8318	-0.1236	1	1	1	0	0.999897	0.999897	0.999897	0.000103303
	YGR183C	YDR377W	0.8291	0.6036	0.364	-0.1236	1	0.240107	0.216444	-0.0236634	0.818275	0.0541477	0.0139823	-0.0303254
	YJR103W	YER091C	1.0011	0.966	0.8436	-0.1235	1	1	1	0	1	0.999897	0.999897	0
	YOR393W	YJR105W	1.0213	0.4667	0.3542	-0.1234	1	1	1	0	1	0.851934	0.851934	0
	YOR108W	YBR036C	1.006	0.5406	0.4205	-0.1233	1	1	1	0	1	0.999897	0.999897	0
	YLL043W	YDR001C	0.9236	1.0008	0.8009	-0.1232	1	1	1	0	0.999897	1	0.999897	0
	YLR245C	YHR051W	1.0144	0.6567	0.5487	-0.1232	1	1	1	0	0.999897	0.859661	0.859661	8.88e-05
	YGR121C	YPR160W	1.0659	1.0387	0.988	-0.1229	1	1	1	0	1	0.999897	0.999897	0
	YOL066C	YLR372W	0.9193	0.9128	0.7169	-0.1228	0.33073	1	0.33073	0	0.33073	0.999897	0.33073	3.42e-05
	YBR023C	YGL084C	0.9913	0.8812	0.7557	-0.1228	1	1	1	0	0.999897	1	0.999897	0
	YBL068W	YLR395C	0.9935	0.9669	0.8362	-0.1228	1	1	1	0	1	0.859661	0.859661	0
	YML123C	YDR127W	0.9487	0.8302	0.6657	-0.1225	1	0.712507	0.712507	0	1	0.712507	0.712507	0
	YKL035W	YOR100C	0.9273	1.0058	0.8156	-0.1225	1	1	1	0	0.999897	0.999897	0.999897	0.000103303
	YJR139C	YDL181W	0.7323	0.972	0.5894	-0.1224	0.67007	0.240107	0.240107	0.0792185	0.67007	0.0541477	0.0561238	0.0198411
	YGR157W	YLR089C	0.6263	0.8218	0.3924	-0.1224	1	1	1	0	1	0.999897	0.999897	0
	YAL044C	YER073W	0.7052	1.0422	0.6066	-0.1224	1	1	1	0	0.959807	1	0.959807	0
	YGR240C	YLR450W	0.4604	0.9696	0.3164	-0.1223	1	1	1	0	0.638595	1	0.638595	0
	YDR536W	YPR191W	1.02	0.7285	0.6208	-0.1223	1	1	1	0	1	0.818275	0.818275	0
	YDL215C	YMR189W	0.9977	1.0262	0.9015	-0.1223	1	1	1	0	0.999897	0.959807	0.960392	0.000683417
	YDR322C-A	YBR036C	0.9137	0.5406	0.3631	-0.1222	1	1	1	0	1	0.999897	0.999897	0
	YPR060C	YMR202W	0.9048	0.3871	0.2361	-0.1222	0.957812	1	0.957812	0	0.957812	0.999897	0.957812	9.9e-05
	YAL038W	YDR127W	1.0101	0.8302	0.7164	-0.1222	1	0.712507	0.712507	0	1	0.712507	0.712507	0
	YJL052W	YKL184W	1.0464	0.5602	0.4593	-0.1221	1	1	1	0	1	0.999897	0.999897	0
	YLR295C	YGR183C	0.597	0.8291	0.3582	-0.122	0.240107	1	0.216444	-0.0236634	0.0541477	0.818275	0.0139823	-0.0303254
	YLR089C	YCL025C	0.8218	0.9498	0.6587	-0.1219	1	1	1	0	0.999897	1	0.999897	0
	YBR038W	YML120C	0.9842	1.1074	0.9728	-0.1219	1	1	1	0	1	1	1	0
	YLR180W	YER086W	0.9765	0.3043	0.171	-0.1218	1	1	1	0	1	0.999897	0.999897	0
	YIL111W	YBR036C	1.0354	0.5406	0.4327	-0.1217	1	1	1	0	1	0.999897	0.999897	0
	YAL044C	YOR142W	0.7052	1.0373	0.6057	-0.1216	1	1	1	0	0.959807	0.984913	0.970595	0.0252683
	YGL037C	YJR048W	1.021	0.9998	0.9019	-0.1216	1	1	1	0	0.999897	1	0.999897	0
	YMR307W	YDL095W	0.8204	1.0141	0.7105	-0.1214	1	1	1	0	1	1	1	0
	YDR148C	YGL202W	0.9689	0.9417	0.791	-0.1213	1	1	1	0	0.984097	1	0.984097	0
	YHR002W	YPL148C	0.8626	0.693	0.4768	-0.1213	1	1	1	0	0.998365	0.999897	0.998365	0.000103145
	YKL004W	YGR155W	0.9538	0.4388	0.2961	-0.1212	1	1	1	0	0.999897	0.999686	0.999686	0.000103282
	YPR081C	YER052C	0.9599	0.9692	0.794	-0.1212	1	0.67007	0.67007	0	1	0.67007	0.67007	0
	YCL025C	YOR142W	0.9498	1.0373	0.859	-0.1212	1	1	1	0	1	0.984913	0.984913	0
	YJR016C	YMR313C	0.995	1.0326	0.9069	-0.1212	0.484697	1	0.484697	0	0.484697	1	0.484697	0
	YNL037C	YGL253W	0.8006	0.933	0.6259	-0.1211	1	1	1	0	0.999897	1	0.999897	0
	YLR089C	YGL148W	0.8218	0.9074	0.6249	-0.121	1	0.712507	0.712507	0	0.999897	0.712507	0.712507	7.36e-05
	YDL078C	YMR083W	1.0424	0.4461	0.3392	-0.1209	1	1	1	0	0.999897	0.999897	0.999897	0.000103303
	YOR360C	YDR158W	1.062	0.9033	0.8396	-0.1209	1	0.67007	0.67007	0	0.999897	0.67007	0.67007	6.92e-05
	YOL061W	YHR183W	1.0009	0.3136	0.1994	-0.1208	1	1	1	0	1	1	1	0
	YBL030C	YML008C	0.6285	0.9589	0.4803	-0.1208	1	1	1	0	1	0.999897	0.999897	0
	YPL147W	YGL253W	1.0409	0.933	0.8518	-0.1207	1	1	1	0	0.999897	1	0.999897	0
	YDR399W	YNL071W	0.9806	0.902	0.7639	-0.1206	1	1	1	0	0.999897	0.96866	0.96866	0.000100076
	YHL036W	YDL067C	0.9919	0.6854	0.5713	-0.1206	1	1	1	0	1	0.859661	0.859661	0
	YJR121W	YBL045C	0.5507	0.6847	0.2523	-0.1205	0.240107	1	0.216444	-0.0236634	0.0541477	0.818275	0.0139823	-0.0303254
	YJR049C	YPL262W	0.7518	0.8313	0.5044	-0.1205	1	1	1	0	1	0.974606	0.974606	0
	YHR163W	YKL212W	1.0371	0.5401	0.4397	-0.1205	1	1	1	0	1	1	1	0
	YOR126C	YBL045C	1.0155	0.6847	0.5645	-0.1204	1	1	1	0	0.999897	0.818275	0.818275	8.45e-05
	YLR056W	YHR183W	0.7482	0.3136	0.12	-0.1204	1	1	1	0	0.999897	1	0.999897	0
	YOR136W	YMR015C	0.8055	0.9664	0.6535	-0.1204	1	1	1	0	0.999897	0.999897	0.999897	0.000103303
	YGR240C	YPL262W	0.4604	0.8313	0.2551	-0.1203	1	1	1	0	0.638595	0.974606	0.275763	-0.346616
	YGR208W	YPL262W	0.9216	0.8313	0.6442	-0.1202	1	1	1	0	0.912629	0.974606	0.931553	0.0420993
	YCR053W	YJR105W	0.6947	0.4667	0.2069	-0.1202	0.67007	1	0.67007	0	0.67007	0.851934	0.67007	0.0992146
	YLR038C	YMR083W	0.7061	0.4461	0.1913	-0.1201	1	1	1	0	0.859661	0.999897	0.859661	8.88e-05
	YGR244C	YHR051W	1.0503	0.6567	0.5774	-0.1201	1	1	1	0	0.984913	0.859661	0.859618	0.0129272
	YJR095W	YLR027C	1.0045	0.2249	0.1067	-0.12	1	0.30845	0.30845	0	1	0.141991	0.141991	0
	YKL141W	YKR058W	0.9519	1.0077	0.8381	-0.1197	1	1	1	0	1	1	1	0
	YLR359W	YGR007W	1.0118	1.009	0.9017	-0.1197	1	1	1	0	0.999897	0.999897	0.999897	0.000103303
	YCR024C-A	YBL068W	0.9938	0.9935	0.8679	-0.1197	1	1	1	0	0.999654	1	0.999654	0
	YDR298C	YNL141W	0.5975	0.6382	0.2616	-0.1196	0.240107	1	0.240107	0	0.0541477	0.972187	0.0429008	-0.00974093
	YGR183C	YIL043C	0.8291	1.0314	0.7358	-0.1194	1	1	1	0	0.818275	1	0.818275	0
	YHR123W	YBR018C	1.0074	1.0038	0.8919	-0.1194	1	1	1	0	0.999897	0.999897	0.999897	0.000103303
	YML056C	YKL212W	1.0119	0.5401	0.4274	-0.1192	1	1	1	0	1	1	1	0
	YKL016C	YMR083W	0.542	0.4461	0.1176	-0.1192	0.240107	1	0.240107	0	0.0541477	0.999897	0.0541477	5.59e-06
	YIL111W	YPR191W	1.0354	0.7285	0.6466	-0.1192	1	1	1	0	1	0.818275	0.818275	0
	YJR073C	YLR328W	0.7339	1.0152	0.626	-0.119	1	0.712507	0.712507	0	0.999897	0.712507	0.712507	7.36e-05
	YHR002W	YBR291C	0.8626	1.0251	0.7646	-0.119	1	1	1	0	0.998365	0.999897	0.998365	0.000103145
	YPL036W	YCR024C-A	0.8723	0.9938	0.748	-0.1189	1	1	1	0	1	0.999654	0.999654	0
	YHR051W	YNL141W	0.6567	0.6382	0.3002	-0.1189	1	1	1	0	0.859661	0.972187	0.850555	0.0148037
	YDL100C	YBR036C	0.9747	0.5406	0.4081	-0.1188	1	1	1	0	0.999897	0.999897	0.999897	0.000103303
	YJL045W	YMR205C	1.0246	0.8149	0.7162	-0.1188	1	1	1	0	1	0.638595	0.638595	0
	YGR183C	YIL013C	0.8291	1.0157	0.7235	-0.1187	1	1	1	0	0.818275	1	0.818275	0
	YMR250W	YNL052W	1.0282	0.9049	0.8122	-0.1187	1	1	1	0	0.999897	1	0.999897	0
	YKL060C	YAL012W	0.9753	0.6138	0.4901	-0.1187	1	1	1	0	0.638595	0.999686	0.638595	0.000200201
	YGL187C	YNL129W	0.6812	1.0461	0.5941	-0.1185	1	1	1	0	0.859661	0.999897	0.859661	8.88e-05
	YNL037C	YPR069C	0.8006	0.7196	0.4576	-0.1185	1	1	1	0	0.999897	0.999897	0.999897	0.000103303
	YLR395C	YBL011W	0.9669	0.9992	0.8455	-0.1184	1	1	1	0	0.859661	1	0.859661	0
	YLR056W	YPR074C	0.7482	0.9433	0.5916	-0.1183	1	1	1	0	0.999897	1	0.999897	0
	YHR063C	YKL184W	1.0139	0.5602	0.4456	-0.1183	1	1	1	0	0.999897	0.999897	0.999897	0.000103303
	YBL039C	YDL067C	0.9573	0.6854	0.5476	-0.1183	1	1	1	0	1	0.859661	0.859661	0
	YDL215C	YPR191W	0.9977	0.7285	0.6085	-0.1183	1	1	1	0	0.999897	0.818275	0.817677	-0.000513967
	YOR273C	YOL064C	0.9903	0.8666	0.74	-0.1182	1	1	1	0	1	0.999897	0.999897	0
	YOR184W	YKL008C	0.9126	1.038	0.8291	-0.1181	1	1	1	0	0.912629	1	0.912629	0
	YKL146W	YHR183W	1.0574	0.3136	0.2178	-0.1181	1	1	1	0	1	1	1	0
	YDL100C	YER052C	0.9747	0.9692	0.8266	-0.118	1	0.67007	0.67007	0	0.999897	0.67007	0.67007	6.92e-05
	YHR208W	YAL023C	0.7936	1.0697	0.731	-0.1179	0.304392	1	0.304392	0	0.126518	1	0.126518	0
	YMR261C	YDR529C	1.015	0.6574	0.5398	-0.1178	1	1	1	0	1	0.818275	0.818275	0
	YJR159W	YHR051W	1.0488	0.6567	0.5817	-0.1178	1	1	1	0	0.999897	0.859661	0.859661	8.88e-05
	YBL068W	YMR289W	0.9935	1.0213	0.8965	-0.1177	1	0.712507	0.712507	0	1	0.712507	0.712507	0
	YKL008C	YBR036C	1.038	0.5406	0.4436	-0.1176	1	1	1	0	1	0.999897	0.999897	0
	YER060W	YPL262W	1.0131	0.8313	0.7253	-0.1176	1	1	1	0	1	0.974606	0.974606	0
	YJL166W	YIL053W	0.7448	0.967	0.5985	-0.1176	1	1	1	0	0.818275	1	0.818275	0
	YKL016C	YJL166W	0.542	0.7448	0.2815	-0.1175	0.240107	1	0.216444	-0.0236634	0.0541477	0.818275	0.0139823	-0.0303254
	YPR081C	YDR321W	0.9599	0.9997	0.8274	-0.1175	1	1	1	0	1	0.999897	0.999897	0
	YJL219W	YOL052C	0.9483	0.7841	0.6263	-0.1174	1	1	1	0	1	0.999897	0.999897	0
	YJL219W	YNR012W	0.9483	1.018	0.852	-0.1174	1	1	1	0	1	0.992173	0.992173	0
	YKL141W	YMR202W	0.9519	0.3871	0.2588	-0.1172	1	1	1	0	1	0.999897	0.999897	0
	YBR023C	YNL037C	0.9913	0.8006	0.6776	-0.1172	1	1	1	0	0.999897	0.999897	0.999897	0.000103303
	YLR260W	YJL121C	1.05	0.8918	0.8128	-0.1171	1	1	1	0	1	0.98446	0.98446	0
	YKL035W	YOR120W	0.9273	1.0353	0.8502	-0.1171	1	1	1	0	0.999897	0.999897	0.999897	0.000103303
	YIL009W	YML075C	1.0903	0.9804	0.9527	-0.1169	1	1	1	0	1	1	1	0
	YOR065W	YML081C-A	0.6645	0.8973	0.4794	-0.1169	1	0.240107	0.216444	-0.0236634	0.818275	0.0541477	0.0139823	-0.0303254
	YJR073C	YHR183W	0.7339	0.3136	0.0988	-0.1169	1	1	1	0	0.999897	1	0.999897	0
	YCL064C	YNL141W	1.0883	0.6382	0.5777	-0.1168	1	1	1	0	1	0.972187	0.972187	0
	YFR033C	YDR529C	1.027	0.6574	0.5498	-0.1167	1	1	1	0	0.818275	0.818275	0.818275	0.148701
	YHR002W	YCR005C	0.8626	1.0722	0.8025	-0.1166	1	1	1	0	0.998365	0.999897	0.998365	0.000103145
	YPR128C	YPL148C	1.0083	0.693	0.5847	-0.1166	1	1	1	0	0.999897	0.999897	0.999897	0.000103303
	YJL166W	YGR209C	0.7448	1.0913	0.6962	-0.1166	1	1	1	0	0.818275	1	0.818275	0
	YGR125W	YMR083W	0.8663	0.4461	0.2653	-0.1165	1	1	1	0	1	0.999897	0.999897	0
	YMR015C	YMR202W	0.9664	0.3871	0.2644	-0.1165	1	1	1	0	0.999897	0.999897	0.999897	0.000103303
	YBR294W	YMR205C	1.0538	0.8149	0.7424	-0.1164	1	1	1	0	1	0.638595	0.638595	0
	YGR260W	YHR183W	0.9801	0.3136	0.196	-0.1164	1	1	1	0	0.999897	1	0.999897	0
	YMR307W	YBR041W	0.8204	1.0219	0.7169	-0.1163	1	1	1	0	1	0.999897	0.999897	0
	YNL037C	YBR291C	0.8006	1.0251	0.7032	-0.1162	1	1	1	0	0.999897	0.999897	0.999897	0.000103303
	YOR136W	YBL011W	0.8055	0.9992	0.6887	-0.1162	1	1	1	0	0.999897	1	0.999897	0
	YOR388C	YBR001C	1.0157	1.0051	0.9007	-0.1161	1	1	1	0	1	1	1	0
	YDR513W	YER178W	1.0031	0.8343	0.7208	-0.116	1	1	1	0	1	0.96866	0.96866	0
	YHR208W	YPR074C	0.7936	0.9433	0.6327	-0.1159	0.304392	1	0.304392	0	0.126518	1	0.126518	0
	YML008C	YLR038C	0.9589	0.7061	0.5611	-0.1159	1	1	1	0	0.999897	0.859661	0.859586	1.4e-05
	YLR160C	YBR036C	1.0129	0.5406	0.4296	-0.1159	1	1	1	0	1	0.999897	0.999897	0
	YBL039C	YPL078C	0.9573	0.5599	0.4192	-0.1158	1	0.240107	0.240107	0	1	0.0541477	0.0541477	0
	YNL071W	YBL098W	0.902	1.0018	0.7878	-0.1157	1	1	1	0	0.96866	0.999897	0.96866	0.000100076
	YNL071W	YIL168W	0.902	0.9851	0.7748	-0.1156	1	1	1	0	0.96866	1	0.96866	0
	YBL098W	YDR127W	1.0018	0.8302	0.7158	-0.1155	1	0.712507	0.712507	0	0.999897	0.712507	0.712507	7.36e-05
	YJR158W	YOR184W	1.0368	0.9126	0.8344	-0.1154	1	1	1	0	1	0.912629	0.912629	0
	YML070W	YOL086C	1.0041	0.962	0.8506	-0.1153	1	1	1	0	1	1	1	0
	YER090W	YDL093W	0.9754	0.9899	0.8502	-0.1153	1	1	1	0	0.999897	1	0.999897	0
	YLR359W	YMR202W	1.0118	0.3871	0.2856	-0.1151	1	1	1	0	0.999897	0.999897	0.999897	0.000103303
	YDR322C-A	YHR011W	0.9137	0.3584	0.1978	-0.1151	1	1	1	0	1	1	1	0
	YMR296C	YGR183C	1.0105	0.8291	0.7111	-0.115	1	1	1	0	0.999897	0.818275	0.818275	8.45e-05
	YAL038W	YPL262W	1.0101	0.8313	0.7249	-0.1148	1	1	1	0	1	0.974606	0.974606	0
	YNR019W	YPR160W	1.0166	1.0387	0.9431	-0.1148	1	1	1	0	1	0.999897	0.999897	0
	YJR057W	YNL037C	0.5123	0.8006	0.2954	-0.1147	1	1	1	0	0.999897	0.999897	0.999897	0.000103303
	YOR184W	YLR089C	0.9126	0.8218	0.6347	-0.1145	1	1	1	0	0.912629	0.999897	0.912629	9.43e-05
	YGR157W	YIL053W	0.6263	0.967	0.4908	-0.1142	1	1	1	0	1	1	1	0
	YCR034W	YGR209C	1.0388	1.0913	1.0196	-0.1141	1	1	1	0	0.999897	1	0.999897	0
	YPL110C	YNL141W	1.0346	0.6382	0.5506	-0.1141	1	1	1	0	0.999897	0.972187	0.972187	0.000100441
	YBR265W	YDL168W	1.0634	1.0094	0.9578	-0.1141	1	1	1	0	0.999897	0.999897	0.999897	0.000103303
	YDR322C-A	YPR140W	0.9137	1.0401	0.8272	-0.114	1	1	1	0	1	0.999897	0.999897	0
	YOR184W	YNL141W	0.9126	0.6382	0.4729	-0.1137	1	1	1	0	0.912629	0.972187	0.809682	-0.0775639
	YPR081C	YDR529C	0.9599	0.6574	0.4981	-0.1137	1	1	1	0	1	0.818275	0.818275	0
	YJR139C	YGR193C	0.7323	1.0113	0.6269	-0.1136	0.67007	1	0.67007	0	0.67007	0.96866	0.67007	0.0209997
	YJL166W	YDL100C	0.7448	0.9747	0.6123	-0.1136	1	1	1	0	0.818275	0.999897	0.818275	8.45e-05
	YOR273C	YJR130C	0.9903	1.0163	0.8929	-0.1135	1	1	1	0	1	0.999897	0.999897	0
	YKL004W	YLR304C	0.9538	0.3505	0.224	-0.1135	1	1	1	0	0.999897	0.999897	0.999897	0.000103303
	YGL191W	YJL045W	0.8912	1.0246	0.7998	-0.1134	1	1	1	0	0.859661	1	0.859661	0
	YKL004W	YOL064C	0.9538	0.8666	0.7131	-0.1134	1	1	1	0	0.999897	0.999897	0.999897	0.000103303
	YPL148C	YBR218C	0.693	0.9983	0.5786	-0.1133	1	1	1	0	0.999897	1	0.999897	0
	YBR068C	YKL212W	1.0337	0.5401	0.4452	-0.1131	1	1	1	0	1	1	1	0
	YBR249C	YFR015C	1.0421	1.0062	0.9356	-0.113	1	1	1	0	1	1	1	0
	YPR035W	YHR011W	0.958	0.3584	0.2186	-0.1129	0.336777	1	0.336777	0	0.336777	1	0.336777	0
	YJR159W	YMR256C	1.0488	0.7105	0.6425	-0.1129	1	1	1	0	0.999897	0.859661	0.859661	8.88e-05
	YOL055C	YER086W	1.0128	0.3043	0.1893	-0.1129	1	1	1	0	1	0.999897	0.999897	0
	YLL041C	YKL212W	0.9667	0.5401	0.4092	-0.1129	1	1	1	0	0.976092	1	0.976092	0
	YOR071C	YJR133W	1.0254	1.0071	0.917	-0.1129	1	1	1	0	1	0.999897	0.999897	0
	YML008C	YKL212W	0.9589	0.5401	0.4052	-0.1127	1	1	1	0	0.999897	1	0.999897	0
	YLR044C	YDR377W	0.9938	0.6036	0.4809	-0.1127	1	0.240107	0.240107	0	1	0.0541477	0.0541477	0
	YER073W	YBR036C	1.0422	0.5406	0.4508	-0.1126	1	1	1	0	1	0.999897	0.999897	0
	YGL008C	YDL022W	0.9323	1	0.8141	-0.1126	1	1	1	0	1	0.999523	0.999523	0
	YDL067C	YBL099W	0.6854	0.6379	0.3214	-0.1126	1	0.240107	0.216444	-0.0236634	0.859661	0.0541477	0.0229858	-0.0235629
	YJR009C	YPR069C	1.0448	0.7196	0.6344	-0.1125	1	1	1	0	1	0.999897	0.999897	0
	YGL256W	YPR069C	1.0524	0.7196	0.6466	-0.1124	1	1	1	0	1	0.999897	0.999897	0
	YLR359W	YDR529C	1.0118	0.6574	0.5433	-0.1124	1	1	1	0	0.999897	0.818275	0.818275	8.45e-05
	YNL071W	YPL078C	0.902	0.5599	0.3925	-0.1124	1	0.240107	0.23911	-0.000997154	0.96866	0.0541477	0.0462324	-0.00621827
	YGL055W	YLR342W	0.7081	0.7393	0.4111	-0.1124	1	1	1	0	0.999277	1	0.999277	0
	YOL064C	YDR017C	0.8666	0.629	0.4395	-0.1124	1	1	1	0	0.999897	0.999897	0.999897	0.000103303
	YHR051W	YMR205C	0.6567	0.8149	0.4229	-0.1123	1	1	1	0	0.859661	0.638595	0.484697	-0.0642782
	YLR043C	YBR036C	0.9961	0.5406	0.4214	-0.1123	1	1	1	0	1	0.999897	0.999897	0
	YGR121C	YDR530C	1.0659	1.0576	1.0183	-0.1123	1	1	1	0	1	0.999897	0.999897	0
	YDR536W	YHR183W	1.02	0.3136	0.2128	-0.1122	1	1	1	0	1	1	1	0
	YKL141W	YFR033C	0.9519	1.027	0.8649	-0.1122	1	1	1	0	1	0.818275	0.818275	0
	YGL012W	YOL052C	0.8181	0.7841	0.5294	-0.1122	1	1	1	0	0.999897	0.999897	0.999897	0.000103303
	YHR051W	YGL148W	0.6567	0.9074	0.4839	-0.1121	1	0.712507	0.712507	0	0.859661	0.712507	0.712507	0.0999925
	YBL030C	YLR450W	0.6285	0.9696	0.5001	-0.112	1	1	1	0	1	1	1	0
	YJL219W	YOR377W	0.9483	1.0336	0.8673	-0.1119	1	1	1	0	1	1	1	0
	YOR388C	YGL256W	1.0157	1.0524	0.961	-0.1119	1	1	1	0	1	1	1	0
	YBR121C	YKL148C	0.981	0.9667	0.8361	-0.1118	1	1	1	0	1	1	1	0
	YLR258W	YBR036C	1.0401	0.5406	0.4505	-0.1118	1	1	1	0	1	0.999897	0.999897	0
	YBL030C	YDR530C	0.6285	1.0576	0.5545	-0.1117	1	1	1	0	1	0.999897	0.999897	0
	YPL148C	YCR032W	0.693	1.003	0.5833	-0.1117	1	1	1	0	0.999897	0.999897	0.999897	0.000103303
	YPL189W	YHR183W	1.0915	0.3136	0.2357	-0.1116	1	1	1	0	1	1	1	0
	YHR208W	YDR007W	0.7936	0.9964	0.6791	-0.1116	0.304392	1	0.304392	0	0.126518	0.999897	0.126518	1.31e-05
	YJR139C	YMR083W	0.7323	0.4461	0.2121	-0.1115	0.67007	1	0.67007	0	0.67007	0.999897	0.67007	6.92e-05
	YGL008C	YMR015C	0.9323	0.9664	0.7845	-0.1114	1	1	1	0	1	0.999897	0.999897	0
	YHR094C	YOR108W	1.0236	1.006	0.9192	-0.1114	1	1	1	0	1	1	1	0
	YDL022W	YHR183W	1	0.3136	0.2061	-0.1112	1	1	1	0	0.999523	1	0.999523	0
	YCR053W	YBR001C	0.6947	1.0051	0.5871	-0.1111	0.67007	1	0.67007	0	0.67007	1	0.67007	0
	YOL103W	YGR208W	1.0182	0.9216	0.8146	-0.111	1	1	1	0	1	0.912629	0.912629	0
	YHR092C	YDR148C	1.018	0.9689	0.8755	-0.1108	1	1	1	0	1	0.984097	0.984097	0
	YMR318C	YPR191W	1.0267	0.7285	0.6371	-0.1108	1	1	1	0	1	0.818275	0.818275	0
	YJL219W	YLR328W	0.9483	1.0152	0.8524	-0.1108	1	0.712507	0.712507	0	1	0.712507	0.712507	0
	YKR080W	YDR399W	1.0191	0.9806	0.8864	-0.1108	1	1	1	0	0.999897	0.999897	0.999897	0.000103303
	YML008C	YPR191W	0.9589	0.7285	0.5877	-0.1108	1	1	1	0	0.999897	0.818275	0.818275	8.45e-05
	YKR039W	YLR058C	1.0571	1.0311	0.9819	-0.1107	1	1	1	0	1	0.905486	0.905486	0
	YDR127W	YPR160W	0.8302	1.0387	0.7516	-0.1107	0.712507	1	0.712507	0	0.712507	0.999897	0.712507	7.36e-05
	YKL174C	YDR058C	1.0122	0.9832	0.8846	-0.1106	1	1	1	0	0.937795	1	0.937795	0
	YKL141W	YGR183C	0.9519	0.8291	0.6663	-0.1105	1	1	1	0	1	0.818275	0.818275	0
	YLR245C	YJR139C	1.0144	0.7323	0.63	-0.1104	1	0.67007	0.67007	0	0.999897	0.67007	0.67007	6.92e-05
	YAL044C	YJL130C	0.7052	1.0239	0.6078	-0.1103	1	1	1	0	0.959807	0.999897	0.959807	9.92e-05
	YNL142W	YLR354C	1.0355	1.0295	0.9544	-0.1103	1	1	1	0	1	1	1	0
	YLR295C	YGR240C	0.597	0.4604	0.1549	-0.1102	0.240107	1	0.0463375	-0.193769	0.0541477	0.638595	0	-0.0345784
	YJR049C	YOL064C	0.7518	0.8666	0.5418	-0.1101	1	1	1	0	1	0.999897	0.999897	0
	YDR127W	YCR034W	0.8302	1.0388	0.7522	-0.1101	0.712507	1	0.712507	0	0.712507	0.999897	0.712507	7.36e-05
	YPL147W	YPR002W	1.0409	1.0276	0.9596	-0.1099	1	1	1	0	0.999897	0.999897	0.999897	0.000103303
	YMR011W	YKL212W	1.0374	0.5401	0.4505	-0.1099	1	1	1	0	1	1	1	0
	YDR111C	YDR529C	1.0243	0.6574	0.553	-0.1098	1	1	1	0	0.99264	0.818275	0.815265	0.00301232
	YLL043W	YDL168W	0.9236	1.0094	0.8237	-0.1097	1	1	1	0	0.999897	0.999897	0.999897	0.000103303
	YMR307W	YPR074C	0.8204	0.9433	0.6642	-0.1097	1	1	1	0	1	1	1	0
	YDL245C	YGR240C	0.9919	0.4604	0.3365	-0.1097	1	1	1	0	1	0.638595	0.638595	0
	YBR256C	YGR240C	1.0169	0.4604	0.3485	-0.1096	0.33073	1	0.33073	0	0.33073	0.638595	0.33073	0.119527
	YDL181W	YBR293W	0.972	1.0395	0.9008	-0.1096	0.240107	1	0.240107	0	0.0541477	0.999897	0.0541477	5.59e-06
	YLR450W	YBR036C	0.9696	0.5406	0.4112	-0.1096	1	1	1	0	1	0.999897	0.999897	0
	YJL166W	YER056C	0.7448	1.0041	0.6383	-0.1095	1	1	1	0	0.818275	1	0.818275	0
	YKL029C	YOL030W	1.0123	1.0309	0.934	-0.1095	1	1	1	0	0.976252	1	0.976252	0
	YAL038W	YKL106W	1.0101	0.9456	0.8457	-0.1094	1	0.308182	0.308182	0	1	0.143205	0.143205	0
	YHR216W	YJL166W	1.0288	0.7448	0.6507	-0.1094	1	1	1	0	1	0.818275	0.818275	0
	YKL141W	YJR139C	0.9519	0.7323	0.5875	-0.1094	1	0.67007	0.67007	0	1	0.67007	0.67007	0
	YHL036W	YOL086C	0.9919	0.962	0.8507	-0.1094	1	1	1	0	1	1	1	0
	YJL166W	YPR060C	0.7448	0.9048	0.5647	-0.1092	1	0.957812	0.957812	0	0.818275	0.957812	0.818749	0.0349948
	YGR157W	YDR148C	0.6263	0.9689	0.4976	-0.1092	1	1	1	0	1	0.984097	0.984097	0
	YFR033C	YDR403W	1.027	1.0371	0.956	-0.1091	1	1	1	0	0.818275	0.999897	0.818275	8.45e-05
	YCR034W	YPL078C	1.0388	0.5599	0.4709	-0.109	1	0.240107	0.240107	0	0.999897	0.0541477	0.0541477	5.59e-06
	YML123C	YDL022W	0.9487	1	0.8348	-0.109	1	1	1	0	1	0.999523	0.999523	0
	YGR240C	YOR209C	0.4604	1.0164	0.3472	-0.1089	1	1	1	0	0.638595	0.999897	0.638595	6.6e-05
	YDL067C	YHR037W	0.6854	1.0101	0.5934	-0.1089	1	1	1	0	0.859661	0.999897	0.844923	-0.0146494
	YJR139C	YKL184W	0.7323	0.5602	0.3014	-0.1088	0.67007	1	0.67007	0	0.67007	0.999897	0.67007	6.92e-05
	YGL148W	YOR065W	0.9074	0.6645	0.4943	-0.1087	0.712507	1	0.712507	0	0.712507	0.818275	0.712507	0.12948
	YHR208W	YGL148W	0.7936	0.9074	0.6115	-0.1087	0.304392	0.712507	0.304392	0.0875105	0.126518	0.712507	0.126608	0.0364628
	YJR159W	YKL211C	1.0488	0.9808	0.9215	-0.1087	1	1	1	0	0.999897	0.999897	0.999897	0.000103303
	YMR105C	YKL085W	1.0383	1.0206	0.9529	-0.1085	1	1	1	0	1	0.999897	0.999897	0
	YJR158W	YGR244C	1.0368	1.0503	0.9804	-0.1085	1	1	1	0	1	0.984913	0.984913	0
	YBR068C	YDR377W	1.0337	0.6036	0.5079	-0.1085	1	0.240107	0.240107	0	1	0.0541477	0.0541477	0
	YJR160C	YDR400W	0.9804	1.0202	0.8893	-0.1082	1	1	1	0	1	0.999897	0.999897	0
	YHR123W	YJR077C	1.0074	1.0176	0.9171	-0.1081	1	1	1	0	0.999897	0.0799508	0.0799508	8.26e-06
	YGL191W	YKL212W	0.8912	0.5401	0.3732	-0.1081	1	1	1	0	0.859661	1	0.859661	0
	YDR062W	YMR289W	1.0396	1.0213	0.9538	-0.108	1	0.712507	0.712507	0	0.999897	0.712507	0.712507	7.36e-05
	YML100W	YGR240C	0.9834	0.4604	0.3349	-0.108	1	1	1	0	1	0.638595	0.638595	0
	YKL217W	YCR053W	1.0268	0.6947	0.6054	-0.1079	1	0.67007	0.67007	0	0.999897	0.67007	0.67007	6.92e-05
	YHR002W	YCR037C	0.8626	1.0786	0.8175	-0.1079	1	1	1	0	0.998365	1	0.998365	0
	YDR342C	YNL141W	0.954	0.6382	0.5031	-0.1078	1	1	1	0	1	0.972187	0.972187	0
	YGL191W	YOR374W	0.8912	0.9895	0.7741	-0.1077	1	1	1	0	0.859661	0.999897	0.859661	8.88e-05
	YHL036W	YOR323C	0.9919	0.0945	-0.0159	-0.1075	1	1	1	0	1	0.998842	0.998842	0
	YMR307W	YNL037C	0.8204	0.8006	0.5462	-0.1075	1	1	1	0	1	0.999897	0.999897	0
	YAL044C	YGR244C	0.7052	1.0503	0.6273	-0.1074	1	1	1	0	0.959807	0.984913	0.970595	0.0252683
	YHR002W	YKR058W	0.8626	1.0077	0.7603	-0.1074	1	1	1	0	0.998365	1	0.998365	0
	YJL198W	YLR038C	1.0199	0.7061	0.6128	-0.1073	1	1	1	0	1	0.859661	0.859661	0
	YFL011W	YBR296C	1.0485	1.0499	0.9937	-0.1071	1	1	1	0	1	1	1	0
	YDR353W	YLR027C	0.9372	0.2249	0.1046	-0.1071	1	0.30845	0.30845	0	1	0.141991	0.141991	0
	YGL205W	YKL212W	0.9773	0.5401	0.4208	-0.1071	1	1	1	0	0.999897	1	0.999897	0
	YOR142W	YMR202W	1.0373	0.3871	0.3034	-0.1071	1	1	1	0	0.984913	0.999897	0.984913	0.000101755
	YLR089C	YBR036C	0.8218	0.5406	0.3325	-0.107	1	1	1	0	0.999897	0.999897	0.999897	0.000103303
	YGL205W	YML035C	0.9773	1.0284	0.8981	-0.107	1	1	1	0	0.999897	0.999897	0.999897	0.000103303
	YDR497C	YGR240C	1.0232	0.4604	0.3546	-0.1069	1	1	1	0	1	0.638595	0.638595	0
	YBR196C	YCR053W	0.9975	0.6947	0.5865	-0.1069	1	0.67007	0.67007	0	0.743911	0.67007	0.67007	0.171598
	YNR008W	YGL234W	1.0305	1.0516	0.9744	-0.1069	1	1	1	0	0.999897	0.999897	0.999897	0.000103303
	YDR399W	YJR095W	0.9806	1.0045	0.8782	-0.1068	1	1	1	0	0.999897	1	0.999897	0
	YJL219W	YKL184W	0.9483	0.5602	0.4219	-0.1068	1	1	1	0	1	0.999897	0.999897	0
	YMR313C	YNL052W	1.0326	0.9049	0.8325	-0.1067	1	1	1	0	1	1	1	0
	YPL262W	YMR083W	0.8313	0.4461	0.2601	-0.1066	1	1	1	0	0.974606	0.999897	0.974606	0.00010069
	YBR293W	YNL141W	1.0395	0.6382	0.5568	-0.1066	1	1	1	0	0.999897	0.972187	0.972187	0.000100441
	YER090W	YDR529C	0.9754	0.6574	0.5237	-0.1065	1	1	1	0	0.999897	0.818275	0.818275	8.45e-05
	YPR035W	YHR183W	0.958	0.3136	0.1995	-0.1064	0.336777	1	0.336777	0	0.336777	1	0.336777	0
	YDR322C-A	YGL205W	0.9137	0.9773	0.7813	-0.1063	1	1	1	0	1	0.999897	0.999897	0
	YFL011W	YHR183W	1.0485	0.3136	0.228	-0.1061	1	1	1	0	1	1	1	0
	YOR065W	YMR313C	0.6645	1.0326	0.5802	-0.106	1	1	1	0	0.818275	1	0.818275	0
	YOR209C	YAR015W	1.0164	0.9815	0.8917	-0.106	1	1	1	0	0.999897	0.999897	0.999897	0.000103303
	YLR395C	YPR074C	0.9669	0.9433	0.8035	-0.106	1	1	1	0	0.859661	1	0.859661	0
	YHR216W	YCR034W	1.0288	1.0388	0.955	-0.106	1	1	1	0	1	0.999897	0.999897	0
	YJL219W	YOR109W	0.9483	0.9566	0.8073	-0.1058	1	1	1	0	1	1	1	0
	YDL245C	YNL037C	0.9919	0.8006	0.683	-0.1058	1	1	1	0	1	0.999897	0.999897	0
	YDR508C	YER081W	0.9847	0.9985	0.875	-0.1057	1	1	1	0	1	1	1	0
	YHR208W	YGL084C	0.7936	0.8812	0.5937	-0.1056	0.304392	1	0.304392	0	0.126518	1	0.126518	0
	YKL060C	YER178W	0.9753	0.8343	0.7065	-0.1056	1	1	1	0	0.638595	0.96866	0.625677	0.00709558
	YPR020W	YMR015C	0.8823	0.9664	0.7472	-0.1055	1	1	1	0	1	0.999897	0.999897	0
	YGR192C	YIL053W	0.9879	0.967	0.8497	-0.1055	1	1	1	0	1	1	1	0
	YLR038C	YNL141W	0.7061	0.6382	0.3477	-0.1055	1	1	1	0	0.859661	0.972187	0.850555	0.0148037
	YJL166W	YCR032W	0.7448	1.003	0.6415	-0.1055	1	1	1	0	0.818275	0.999897	0.818275	8.45e-05
	YDR345C	YGL084C	1.0009	0.8812	0.7761	-0.1055	1	1	1	0	1	1	1	0
	YGL008C	YMR205C	0.9323	0.8149	0.6541	-0.1055	1	1	1	0	1	0.638595	0.638595	0
	YDR403W	YMR202W	1.0371	0.3871	0.3051	-0.1054	1	1	1	0	0.999897	0.999897	0.999897	0.000103303
	YDR062W	YBR018C	1.0396	1.0038	0.9382	-0.1054	1	1	1	0	0.999897	0.999897	0.999897	0.000103303
	YHR001W-A	YDR529C	0.988	0.6574	0.5356	-0.1054	1	1	1	0	0.818275	0.818275	0.818275	0.148701
	YMR011W	YHR183W	1.0374	0.3136	0.2259	-0.1053	1	1	1	0	1	1	1	0
	YLR056W	YDR058C	0.7482	0.9832	0.6365	-0.1052	1	1	1	0	0.999897	1	0.999897	0
	YGR125W	YDL078C	0.8663	1.0424	0.798	-0.1052	1	1	1	0	1	0.999897	0.999897	0
	YNL037C	YJL130C	0.8006	1.0239	0.7147	-0.1051	1	1	1	0	0.999897	0.999897	0.999897	0.000103303
	YLR377C	YHR051W	1.001	0.6567	0.5609	-0.1051	1	1	1	0	0.999897	0.859661	0.859661	8.88e-05
	YML081C-A	YOL132W	0.8973	1.0468	0.8479	-0.1051	0.240107	1	0.240107	0	0.0541477	1	0.0541477	0
	YML081C-A	YER086W	0.8973	0.3043	0.1671	-0.1051	0.240107	1	0.240107	0	0.0541477	0.999897	0.0541477	5.59e-06
	YKL060C	YPL148C	0.9753	0.693	0.5719	-0.105	1	1	1	0	0.638595	0.999897	0.638595	6.6e-05
	YGL008C	YML035C	0.9323	1.0284	0.8539	-0.1049	1	1	1	0	1	0.999897	0.999897	0
	YMR307W	YGR155W	0.8204	0.4388	0.2529	-0.1048	1	1	1	0	1	0.999686	0.999686	0
	YML075C	YGR256W	0.9804	1.0348	0.9097	-0.1048	1	1	1	0	1	1	1	0
	YPR060C	YCR034W	0.9048	1.0388	0.8352	-0.1047	0.957812	1	0.957812	0	0.957812	0.999897	0.957812	9.9e-05
	YPL061W	YNL071W	0.965	0.902	0.7665	-0.1046	1	1	1	0	0.980303	0.96866	0.968308	0.0187273
	YLR342W	YMR202W	0.7393	0.3871	0.1872	-0.1046	1	1	1	0	1	0.999897	0.999897	0
	YER086W	YBR068C	0.3043	1.0337	0.2054	-0.1043	1	1	1	0	0.999897	1	0.999897	0
	YLR089C	YMR307W	0.8218	0.8204	0.5699	-0.1043	1	1	1	0	0.999897	1	0.999897	0
	YJR049C	YDL067C	0.7518	0.6854	0.4174	-0.1043	1	1	1	0	1	0.859661	0.859661	0
	YPR081C	YKL085W	0.9599	1.0206	0.8608	-0.1041	1	1	1	0	1	0.999897	0.999897	0
	YIL111W	YDR017C	1.0354	0.629	0.5527	-0.1039	1	1	1	0	1	0.999897	0.999897	0
	YMR296C	YBR018C	0.8943	1.0038	0.7937	-0.1039	1	1	1	0	0.999897	0.999897	0.999897	0.000103303
	YIL107C	YDR377W	1.0132	0.6036	0.4995	-0.1038	1	0.240107	0.240107	0	1	0.0541477	0.0541477	0
	YDR019C	YBL045C	1.0173	0.6847	0.5839	-0.1036	1	1	1	0	0.959807	0.818275	0.817035	0.0316488
	YJR160C	YCL064C	0.9804	1.0883	0.9609	-0.1036	1	1	1	0	1	1	1	0
	YJR016C	YBR145W	0.995	1.0319	0.9238	-0.1036	0.484697	1	0.484697	0	0.484697	1	0.484697	0
	YBR117C	YPR074C	1	0.9433	0.8391	-0.1035	1	1	0.712507	-0.287493	1	1	0.712507	-0.287493
	YJR048W	YBL099W	0.9998	0.6379	0.5224	-0.1035	1	0.240107	0.240107	0	1	0.0541477	0.0541477	0
	YDR342C	YOR136W	0.954	0.8055	0.6624	-0.1032	1	1	1	0	1	0.999897	0.999897	0
	YJR073C	YDR127W	0.7339	0.8302	0.459	-0.1031	1	0.712507	0.712507	0	0.999897	0.712507	0.712507	7.36e-05
	YOR071C	YDR529C	1.0254	0.6574	0.5609	-0.103	1	1	1	0	1	0.818275	0.818275	0
	YOR184W	YER056C	0.9126	1.0041	0.8116	-0.103	1	1	1	0	0.912629	1	0.912629	0
	YLR056W	YGL148W	0.7482	0.9074	0.583	-0.1029	1	0.712507	0.712507	0	0.999897	0.712507	0.712507	7.36e-05
	YJR158W	YCR036W	1.0368	1.0637	1.0028	-0.1029	1	1	1	0	1	0.999897	0.999897	0
	YKR058W	YOR163W	1.0077	1.0207	0.9253	-0.1029	1	1	1	0	1	0.999897	0.999897	0
	YOR126C	YDR127W	1.0155	0.8302	0.7397	-0.1028	1	0.712507	0.712507	0	0.999897	0.712507	0.712507	7.36e-05
	YDL100C	YMR189W	0.9747	1.0262	0.8975	-0.1028	1	1	1	0	0.999897	0.959807	0.959807	9.92e-05
	YML123C	YHR183W	0.9487	0.3136	0.1997	-0.1028	1	1	1	0	1	1	1	0
	YGL205W	YOL055C	0.9773	1.0128	0.8871	-0.1027	1	1	1	0	0.999897	1	0.999897	0
	YPR026W	YJR105W	1.018	0.4667	0.3767	-0.1027	1	1	1	0	0.999897	0.851934	0.851934	8.8e-05
	YOR171C	YGR183C	0.9845	0.8291	0.7135	-0.1027	1	1	1	0	1	0.818275	0.818275	0
	YBL015W	YNL037C	1.0344	0.8006	0.7254	-0.1027	1	1	1	0	0.999897	0.999897	0.999897	0.000103303
	YML081C-A	YGR240C	0.8973	0.4604	0.3076	-0.1026	0.240107	1	0.0463375	-0.193769	0.0541477	0.638595	0	-0.0345784
	YOR388C	YLL012W	1.0157	0.9956	0.9054	-0.1026	1	1	1	0	1	1	1	0
	YLR359W	YAL012W	1.0118	0.6138	0.53	-0.1025	1	1	1	0	0.999897	0.999686	0.999686	0.000103282
	YKL004W	YDR529C	0.9538	0.6574	0.5167	-0.1025	1	1	1	0	0.999897	0.818275	0.818286	9.52e-05
	YDR399W	YKL212W	0.9806	0.5401	0.4271	-0.1025	1	1	1	0	0.999897	1	0.999897	0
	YJR057W	YMR202W	1.0345	0.3871	0.305	-0.1025	1	1	1	0	0.999897	0.999897	0.999897	0.000103303
	YLR260W	YMR303C	1.05	1.0235	0.9722	-0.1024	1	1	1	0	1	0.999897	0.999897	0
	YBR121C	YJR139C	0.981	0.7323	0.6157	-0.1024	1	0.67007	0.67007	0	1	0.67007	0.67007	0
	YOR126C	YHR011W	1.0155	0.3584	0.2481	-0.1023	1	1	1	0	0.999897	1	0.999897	0
	YOL030W	YDR017C	1.0309	0.629	0.5508	-0.1023	1	1	1	0	1	0.999897	0.999897	0
	YJR049C	YDR305C	0.7518	0.9913	0.643	-0.1023	1	1	1	0	1	0.999897	0.999897	0
	YPR035W	YLR027C	0.958	0.2249	0.1139	-0.1022	0.336777	0.30845	0.30845	0.204571	0.336777	0.141991	0.149501	0.101682
	YPR128C	YIL099W	1.0083	1.016	0.925	-0.1022	1	1	1	0	0.999897	0.999897	0.999897	0.000103303
	YPL091W	YBR041W	1.0564	1.0219	0.9773	-0.1022	1	1	1	0	0.999897	0.999897	0.999897	0.000103303
	YHR074W	YPL148C	0.8684	0.693	0.5024	-0.1022	0.712507	1	0.712507	0	0.712507	0.999897	0.712507	7.36e-05
	YLR038C	YBR018C	0.7061	1.0038	0.605	-0.1021	1	1	1	0	0.859661	0.999897	0.859661	8.88e-05
	YNR072W	YMR083W	1.0094	0.4461	0.3419	-0.1021	1	1	1	0	1	0.999897	0.999897	0
	YHR020W	YKL150W	1.0438	1.027	0.9737	-0.1021	1	1	1	0	1	1	1	0
	YCR073W-A	YER178W	1.0261	0.8343	0.754	-0.1021	1	1	1	0	1	0.96866	0.96866	0
	YBR117C	YAL012W	1	0.6138	0.5236	-0.102	1	1	1	0	1	0.999686	0.999686	0
	YDL245C	YHR183W	0.9919	0.3136	0.2133	-0.102	1	1	1	0	1	1	1	0
	YLR092W	YHR183W	1.0215	0.3136	0.2248	-0.1019	1	1	1	0	1	1	1	0
	YBL030C	YDR127W	0.6285	0.8302	0.4216	-0.1019	1	0.712507	0.712507	0	1	0.712507	0.712507	0
	YOR065W	YML054C	0.6645	1.0244	0.5788	-0.1019	1	1	1	0	0.818275	0.999897	0.82877	0.0105798
	YKR039W	YMR215W	1.0571	1.0534	1.009	-0.1017	1	1	1	0	1	1	1	0
	YBL030C	YDR377W	0.6285	0.6036	0.2741	-0.1015	1	0.240107	0.240107	0	1	0.0541477	0.0541477	0
	YOL077W-A	YMR202W	1.109	0.3871	0.3392	-0.1015	1	1	1	0	1	0.999897	0.999897	0
	YJR121W	YGR240C	0.5507	0.4604	0.1478	-0.1013	0.240107	1	0.0463375	-0.193769	0.0541477	0.638595	0	-0.0345784
	YML059C	YMR202W	1.0618	0.3871	0.3172	-0.1013	1	1	1	0	0.999897	0.999897	0.999897	0.000103303
	YHR094C	YBR221C	1.0236	0.9466	0.8665	-0.1012	1	1	1	0	1	0.96866	0.96866	0
	YGR121C	YJR105W	1.0659	0.4667	0.4032	-0.1012	1	1	1	0	1	0.851934	0.851934	0
	YDR148C	YGR254W	0.9689	1.0225	0.8895	-0.1012	1	1	1	0	0.984097	1	0.984097	0
	YJR001W	YMR256C	1.0072	0.7105	0.6218	-0.1011	1	1	1	0	0.999897	0.859661	0.859661	8.88e-05
	YPR128C	YBR221C	1.0083	0.9466	0.8514	-0.1011	1	1	1	0	0.999897	0.96866	0.96866	0.000100076
	YHR216W	YBL099W	1.0288	0.6379	0.5368	-0.101	1	0.240107	0.240107	0	1	0.0541477	0.0541477	0
	YGR061C	YML100W	1.0398	0.9834	0.9215	-0.101	1	1	1	0	0.999897	1	0.999897	0
	YLR038C	YDL080C	0.7061	0.9822	0.5926	-0.101	1	1	1	0	0.859661	1	0.859661	0
	YPR081C	YBL039C	0.9599	0.9573	0.803	-0.1009	1	1	1	0	1	1	1	0
	YDR062W	YER178W	1.0396	0.8343	0.7665	-0.1009	1	1	1	0	0.999897	0.96866	0.96866	0.000100076
	YJR073C	YGR170W	0.7339	1.0022	0.5695	-0.1008	1	1	1	0	0.999897	0.999897	0.999897	0.000103303
	YKL004W	YPR020W	0.9538	0.8823	0.7424	-0.1007	1	1	1	0	0.999897	1	0.999897	0
	YCR073W-A	YLR028C	1.0261	1.0237	0.9498	-0.1006	1	1	1	0	1	1	1	0
	YCR024C-A	YNL141W	0.9938	0.6382	0.5378	-0.1006	1	1	1	0	0.999654	0.972187	0.974621	0.00276917
	YGR157W	YHR051W	0.6263	0.6567	0.3175	-0.1006	1	1	1	0	1	0.859661	0.859661	0
	YJL121C	YHR011W	0.8918	0.3584	0.2072	-0.1006	1	1	1	0	0.98446	1	0.98446	0
	YLR343W	YOL132W	1.0134	1.0468	0.9584	-0.1006	1	1	1	0	1	1	1	0
	YHR002W	YGR043C	0.8626	1.0225	0.7803	-0.1005	1	1	1	0	0.998365	1	0.998365	0
	YOR192C	YER086W	1.0339	0.3043	0.2101	-0.1005	1	1	1	0	1	0.999897	0.999897	0
	YOR321W	YKL184W	1.0607	0.5602	0.4937	-0.1005	1	1	1	0	1	0.999897	0.999897	0
	YLR231C	YKL184W	1.0386	0.5602	0.4776	-0.1002	1	1	1	0	0.999897	0.999897	0.999897	0.000103303
	YDR343C	YLR372W	0.97	0.9128	0.7977	-0.1001	1	1	1	0	1	0.999897	0.999897	0
	YJR073C	YDR017C	0.7339	0.629	0.3294	-0.1	1	1	1	0	0.999897	0.999897	0.999897	0.000103303
	YDL174C	YBR036C	1.0433	0.5406	0.4641	-0.1	1	1	1	0	1	0.999897	0.999897	0
	YPR167C	YPL023C	0.9802	0.9728	0.8507	-0.1	1	1	1	0	0.999897	1	0.999897	0
	YDL238C	YPR191W	1.06	0.7285	0.6797	-0.0999	1	1	1	0	0.999897	0.818275	0.818275	8.45e-05
	YGL012W	YOR109W	0.8181	0.9566	0.6879	-0.0999	1	1	1	0	0.999897	1	0.999897	0
	YKL104C	YCR036W	0.9982	1.0637	0.9615	-0.0999	1	1	1	0	1	0.999897	0.999897	0
	YLR295C	YBL045C	0.597	0.6847	0.2969	-0.0998	0.240107	1	0.216444	-0.0236634	0.0541477	0.818275	0.0139823	-0.0303254
	YLR092W	YMR145C	1.0215	1.0384	0.9664	-0.0998	1	1	1	0	1	1	1	0
	YPL262W	YGL148W	0.8313	0.9074	0.6567	-0.0998	1	0.712507	0.712507	0	0.974606	0.712507	0.712507	0.0180932
	YOL020W	YIR037W	1.0105	1.0224	0.9354	-0.0998	1	1	1	0	1	1	1	0
	YGR208W	YOL086C	0.9216	0.962	0.7876	-0.0997	1	1	1	0	0.912629	1	0.912629	0
	YKL060C	YNL141W	0.9753	0.6382	0.5254	-0.0997	1	1	1	0	0.638595	0.972187	0.641171	0.0203368
	YBR117C	YPL023C	1	0.9728	0.8729	-0.0996	1	1	1	0	1	1	1	0
	YLR058C	YER056C	1.0311	1.0041	0.9353	-0.0996	1	1	1	0	0.905486	1	0.905486	0
	YDR497C	YGR055W	1.0232	1.0023	0.9259	-0.0996	1	1	1	0	1	1	1	0
	YKL016C	YGR240C	0.542	0.4604	0.1429	-0.0995	0.240107	1	0.0463375	-0.193769	0.0541477	0.638595	0	-0.0345784
	YJL166W	YIL043C	0.7448	1.0314	0.6686	-0.0995	1	1	1	0	0.818275	1	0.818275	0
	YGR157W	YDR298C	0.6263	0.5975	0.2804	-0.0994	1	0.240107	0.240107	0	1	0.0541477	0.0541477	0
	YOL064C	YBR036C	0.8666	0.5406	0.3667	-0.0994	1	1	1	0	0.999897	0.999897	0.999897	0.000103303
	YLR038C	YOR273C	0.7061	0.9903	0.5998	-0.0994	1	1	1	0	0.859661	1	0.859661	0
	YDR305C	YNL009W	0.9913	1.0492	0.9407	-0.0994	1	1	1	0	0.999897	0.999897	0.999897	0.000103303
	YPL265W	YOL064C	1.0782	0.8666	0.8361	-0.0993	1	1	1	0	1	0.999897	0.999897	0
	YGR143W	YPR191W	1.0393	0.7285	0.6691	-0.0993	1	1	1	0	1	0.818275	0.818275	0
	YDL022W	YMR202W	1	0.3871	0.2947	-0.0993	1	1	1	0	0.999523	0.999897	0.999523	0.000103265
	YOR171C	YIL155C	0.9845	1.0364	0.921	-0.0993	1	1	1	0	1	0.999897	0.999897	0
	YJR130C	YPR069C	1.0163	0.7196	0.6323	-0.0991	1	1	1	0	0.999897	0.999897	0.999897	0.000103303
	YER053C	YMR083W	1.0469	0.4461	0.3631	-0.0991	1	1	1	0	0.999897	0.999897	0.999897	0.000103303
	YDL066W	YLR377C	1.0444	1.001	0.9464	-0.0991	1	1	1	0	0.999897	0.999897	0.999897	0.000103303
	YML008C	YBR036C	0.9589	0.5406	0.4126	-0.0989	1	1	1	0	0.999897	0.999897	0.999897	0.000103303
	YMR011W	YPL078C	1.0374	0.5599	0.4816	-0.0988	1	0.240107	0.240107	0	1	0.0541477	0.0541477	0
	YPR035W	YKL184W	0.958	0.5602	0.4359	-0.0988	0.336777	1	0.336777	0	0.336777	0.999897	0.336777	3.48e-05
	YJR049C	YOR136W	0.7518	0.8055	0.5045	-0.0988	1	1	1	0	1	0.999897	0.999897	0
	YPL189W	YBL045C	1.0915	0.6847	0.6371	-0.0988	1	1	1	0	1	0.818275	0.818275	0
	YLR158C	YLL043W	1.0537	0.9236	0.8747	-0.0985	1	1	1	0	1	0.999897	0.999897	0
	YDR343C	YGR208W	0.97	0.9216	0.8052	-0.0984	1	1	1	0	1	0.912629	0.912629	0
	YPR060C	YMR015C	0.9048	0.9664	0.776	-0.0983	0.957812	1	0.957812	0	0.957812	0.999897	0.957812	9.9e-05
	YBR265W	YLR328W	1.0634	1.0152	0.9829	-0.0983	1	0.712507	0.712507	0	0.999897	0.712507	0.712507	7.36e-05
	YDR402C	YLR056W	1.0076	0.7482	0.6556	-0.0983	1	1	1	0	0.999897	0.999897	0.999897	0.000103303
	YGL084C	YLR089C	0.8812	0.8218	0.625	-0.0982	1	1	1	0	1	0.999897	0.999897	0
	YOR393W	YLR450W	1.0213	0.9696	0.8921	-0.0982	1	1	1	0	1	1	1	0
	YDL238C	YML123C	1.06	0.9487	0.9004	-0.0981	1	1	1	0	0.999897	1	0.999897	0
	YHR094C	YLR043C	1.0236	0.9961	0.9228	-0.0981	1	1	1	0	1	1	1	0
	YBL030C	YPR145W	0.6285	1.0108	0.5375	-0.098	1	1	1	0	1	1	1	0
	YDL245C	YKL184W	0.9919	0.5602	0.4576	-0.098	1	1	1	0	1	0.999897	0.999897	0
	YPL036W	YGL084C	0.8723	0.8812	0.6707	-0.098	1	1	1	0	1	1	1	0
	YDR399W	YBR036C	0.9806	0.5406	0.4323	-0.0979	1	1	1	0	0.999897	0.999897	0.999897	0.000103303
	YPR081C	YBR183W	0.9599	1.0603	0.9027	-0.0978	1	1	1	0	1	1	1	0
	YDR399W	YDL215C	0.9806	0.9977	0.8807	-0.0976	1	1	1	0	0.999897	0.999897	0.999897	0.000103303
	YLR038C	YCR032W	0.7061	1.003	0.6108	-0.0975	1	1	1	0	0.859661	0.999897	0.859661	8.88e-05
	YBR023C	YOR109W	0.9913	0.9566	0.8618	-0.0974	1	1	1	0	0.999897	1	0.999897	0
	YLR134W	YNL141W	1.0231	0.6382	0.5555	-0.0974	1	1	1	0	1	0.972187	0.972187	0
	YPR145W	YGR124W	1.0108	1.0222	0.9359	-0.0974	1	1	1	0	1	1	0.999897	-0.000103314
	YDR403W	YDL067C	1.0371	0.6854	0.6241	-0.0973	1	1	1	0	0.999897	0.859661	0.859661	8.88e-05
	YPR020W	YCL025C	0.8823	0.9498	0.7407	-0.0973	1	1	1	0	1	1	1	0
	YNR001C	YBR291C	0.9972	1.0251	0.9373	-0.0973	1	1	1	0	1	0.999897	0.999897	0
	YKL217W	YJL070C	1.0268	1.0559	0.9869	-0.0973	1	1	1	0	0.999897	1	0.999897	0
	YLR044C	YLR342W	0.9938	0.7393	0.6374	-0.0973	1	1	1	0	1	1	1	0
	YPR060C	YNL111C	0.9048	1.0222	0.8277	-0.0972	0.957812	1	0.957812	0	0.957812	0.999804	0.957812	0.000187673
	YDL067C	YCR034W	0.6854	1.0388	0.6247	-0.0972	1	1	1	0	0.859661	0.999897	0.859661	8.88e-05
	YLR092W	YOR100C	1.0215	1.0058	0.9331	-0.0971	1	1	1	0	1	0.999897	0.999897	0
	YOR348C	YDR377W	0.9821	0.6036	0.4874	-0.0971	1	0.240107	0.240107	0	1	0.0541477	0.0541477	0
	YJR077C	YDR098C	1.0176	1.0087	0.9308	-0.0969	1	1	1	0	0.0799508	1	0.0799508	0
	YOR393W	YDL093W	1.0213	0.9899	0.914	-0.0969	1	1	1	0	1	1	1	0
	YMR289W	YDR529C	1.0213	0.6574	0.565	-0.0968	0.712507	1	0.712507	0	0.712507	0.818275	0.712507	0.12948
	YGL248W	YPL188W	1.0225	0.1507	0.059	-0.0968	1	1	1	0	1	1	1	0
	YMR256C	YDR377W	0.7105	0.6036	0.332	-0.0968	1	0.240107	0.216444	-0.0236634	0.859661	0.0541477	0.0229858	-0.0235629
	YBR196C	YPL148C	0.9975	0.693	0.5984	-0.0967	1	1	1	0	0.743911	0.999897	0.743911	7.69e-05
	YGL148W	YGL248W	0.9074	1.0225	0.8311	-0.0967	0.712507	1	0.712507	0	0.712507	1	0.712507	0
	YLR028C	YBR036C	1.0237	0.5406	0.4531	-0.0966	1	1	1	0	1	0.999897	0.999897	0
	YGL253W	YGR248W	0.933	1.0396	0.8734	-0.0966	1	1	1	0	1	1	1	0
	YDL215C	YER056C	0.9977	1.0041	0.9011	-0.0965	1	1	1	0	0.999897	1	0.999897	0
	YML008C	YOR065W	0.9589	0.6645	0.5407	-0.0965	1	1	1	0	0.999897	0.818275	0.818275	8.45e-05
	YKL217W	YGL202W	1.0268	0.9417	0.8705	-0.0965	1	1	1	0	0.999897	1	0.999897	0
	YDR403W	YNL071W	1.0371	0.902	0.8403	-0.0964	1	1	1	0	0.999897	0.96866	0.96866	0.000100076
	YOR108W	YML054C	1.006	1.0244	0.9331	-0.0964	1	1	1	0	1	0.999897	0.999897	0
	YJL166W	YLR146C	0.7448	1.0276	0.6658	-0.0964	1	1	1	0	0.818275	0.999897	0.818275	8.45e-05
	YAR015W	YDR529C	0.9815	0.6574	0.5382	-0.0964	1	1	1	0	0.999897	0.818275	0.818275	8.45e-05
	YER090W	YBR284W	0.9754	0.9935	0.8727	-0.0963	1	1	1	0	0.999897	1	0.999897	0
	YJR159W	YJL045W	1.0488	1.0246	0.9777	-0.0962	1	1	1	0	0.999897	1	0.999897	0
	YPL091W	YLR056W	1.0564	0.7482	0.6943	-0.0961	1	1	1	0	0.999897	0.999897	0.999897	0.000103303
	YPL036W	YMR246W	0.8723	1.0253	0.7984	-0.096	1	1	1	0	1	1	1	0
	YLR295C	YPR121W	0.597	1.024	0.5152	-0.096	0.240107	1	0.240107	0	0.0541477	1	0.0541477	0
	YDR035W	YCR053W	1.0093	0.6947	0.6049	-0.096	1	0.67007	0.67007	0	0.999897	0.67007	0.67007	6.92e-05
	YAL012W	YJR139C	0.6138	0.7323	0.3627	-0.0959	1	0.67007	0.667801	-0.00226934	0.999686	0.67007	0.667801	-0.00205927
	YJR057W	YOL064C	0.5123	0.8666	0.3482	-0.0958	1	1	1	0	0.999897	0.999897	0.999897	0.000103303
	YDR178W	YDR502C	1.0072	0.9939	0.9052	-0.0958	1	1	1	0	1	1	1	0
	YGL055W	YOR065W	0.7081	0.6645	0.3747	-0.0958	1	1	1	0	0.999277	0.818275	0.818286	0.000602459
	YOR388C	YOR142W	1.0157	1.0373	0.9539	-0.0958	1	1	1	0	1	0.984913	0.984913	0
	YJR057W	YER178W	0.5123	0.8343	0.3318	-0.0956	1	1	1	0	0.999897	0.96866	0.968668	0.000107201
	YDL181W	YHR096C	0.972	0.9881	0.8648	-0.0956	0.240107	1	0.240107	0	0.0541477	1	0.0541477	0
	YOR317W	YDR529C	1.0437	0.6574	0.58	-0.0956	1	1	1	0	1	0.818275	0.818275	0
	YJL166W	YBR221C	0.7448	0.9466	0.6062	-0.0955	1	1	1	0	0.818275	0.96866	0.816643	0.0240128
	YBR265W	YLR027C	1.0634	0.2249	0.1443	-0.0954	1	0.30845	0.30845	0	0.999897	0.141991	0.141991	1.47e-05
	YJR073C	YOL055C	0.7339	1.0128	0.6481	-0.0952	1	1	1	0	0.999897	1	0.999897	0
	YER053C	YOL052C	1.0469	0.7841	0.7268	-0.0952	1	1	1	0	0.999897	0.999897	0.999897	0.000103303
	YKL035W	YGR087C	0.9273	1.0242	0.86	-0.095	1	1	1	0	0.999897	1	0.999897	0
	YER086W	YHR183W	0.3043	0.3136	0.0005	-0.095	1	1	1	0	0.999897	1	0.999897	0
	YML081C-A	YGR183C	0.8973	0.8291	0.6481	-0.095	0.240107	1	0.216444	-0.0236634	0.0541477	0.818275	0.0139823	-0.0303254
	YOR245C	YNL141W	1.0072	0.6382	0.5478	-0.095	1	1	1	0	1	0.972187	0.972187	0
	YJL060W	YDR529C	1.0163	0.6574	0.5635	-0.095	1	1	1	0	0.999897	0.818275	0.818275	8.45e-05
	YKL004W	YGL062W	0.9538	1.0367	0.8939	-0.0949	1	1	1	0	0.999897	1	0.999897	0
	YJR073C	YCR037C	0.7339	1.0786	0.6325	-0.0949	1	1	1	0	0.999897	1	0.999897	0
	YGR121C	YPL078C	1.0659	0.5599	0.5026	-0.0949	1	0.240107	0.240107	0	1	0.0541477	0.0541477	0
	YHR020W	YAL012W	1.0438	0.6138	0.5608	-0.0949	1	1	1	0	1	0.999686	0.999686	0
	YNL009W	YGR240C	1.0492	0.4604	0.3793	-0.0948	1	1	1	0	0.999897	0.638595	0.638595	6.6e-05
	YHR144C	YMR202W	0.8191	0.3871	0.2299	-0.0948	1	1	1	0	0.999815	0.999897	0.999815	0.000103295
	YHR020W	YLR146C	1.0438	1.0276	0.9808	-0.0948	1	1	1	0	1	0.999897	0.999897	0
	YKR097W	YOR011W	0.9929	1.0526	0.9505	-0.0947	1	1	1	0	0.999897	1	0.999897	0
	YFR033C	YOL064C	1.027	0.8666	0.7953	-0.0947	1	1	1	0	0.818275	0.999897	0.818275	8.45e-05
	YLR146C	YOL064C	1.0276	0.8666	0.7968	-0.0947	1	1	1	0	0.999897	0.999897	0.999897	0.000103303
	YGL012W	YER090W	0.8181	0.9754	0.7009	-0.0946	1	1	1	0	0.999897	0.999897	0.999897	0.000103303
	YJL130C	YNL071W	1.0239	0.902	0.8303	-0.0946	1	1	1	0	0.999897	0.96866	0.96866	0.000100076
	YDR322C-A	YER086W	0.9137	0.3043	0.1766	-0.0946	1	1	1	0	1	0.999897	0.999897	0
	YGR121C	YDR017C	1.0659	0.629	0.5842	-0.0946	1	1	1	0	1	0.999897	0.999897	0
	YML120C	YHR183W	1.1074	0.3136	0.2593	-0.0946	1	1	1	0	1	1	1	0
	YML075C	YDR035W	0.9804	1.0093	0.8949	-0.0946	1	1	1	0	1	0.999897	0.999897	0
	YDR127W	YPL188W	0.8302	0.1507	0.0318	-0.0945	0.712507	1	0.712507	0	0.712507	1	0.712507	0
	YBR265W	YMR205C	1.0759	0.8149	0.7822	-0.0945	1	1	1	0	0.999897	0.638595	0.638595	6.6e-05
	YAL012W	YMR083W	0.6138	0.4461	0.1811	-0.0945	1	1	1	0	0.999686	0.999897	0.999686	0.000103282
	YGL125W	YHR011W	1.0216	0.3584	0.2583	-0.0945	1	1	1	0	1	1	1	0
	YMR083W	YCR034W	0.4461	1.0388	0.3691	-0.0944	1	1	1	0	0.999897	0.999897	0.999897	0.000103303
	YKL004W	YOR245C	0.9538	1.0072	0.8662	-0.0944	1	1	1	0	0.999897	1	0.999897	0
	YDR298C	YJL166W	0.5975	0.7448	0.3553	-0.0943	0.240107	1	0.216444	-0.0236634	0.0541477	0.818275	0.0139823	-0.0303254
	YLR295C	YBR293W	0.597	1.0395	0.5265	-0.0941	0.240107	1	0.240107	0	0.0541477	0.999897	0.0541477	5.59e-06
	YKL004W	YJR077C	0.9538	1.0176	0.8765	-0.0941	1	1	1	0	0.999897	0.0799508	0.0799508	8.26e-06
	YHR063C	YNL037C	1.0139	0.8006	0.7129	-0.0941	1	1	1	0	0.999897	0.999897	0.999897	0.000103303
	YDR353W	YKL106W	0.9372	0.9456	0.7937	-0.094	1	0.308182	0.308182	0	1	0.143205	0.143205	0
	YJR001W	YIL053W	1.0072	0.967	0.8746	-0.0939	1	1	1	0	0.999897	1	0.999897	0
	YAL012W	YJL121C	0.6138	0.8918	0.4627	-0.0939	1	1	1	0	0.999686	0.98446	0.984393	0.000240942
	YOL020W	YER056C	1.0105	1.0041	0.9206	-0.0938	1	1	1	0	1	1	1	0
	YLL043W	YMR261C	0.9236	1.015	0.8438	-0.0937	1	1	1	0	0.999897	1	0.999897	0
	YJR057W	YOR136W	0.5123	0.8055	0.3189	-0.0937	1	1	1	0	0.999897	0.999897	0.999897	0.000103303
	YPL189W	YER086W	1.0915	0.3043	0.2326	-0.0936	1	1	1	0	1	0.999897	0.999897	0
	YKL188C	YNL141W	1.0151	0.6382	0.5542	-0.0936	1	1	1	0	0.999897	0.972187	0.972187	0.000100441
	YIL145C	YMR202W	0.9877	0.3871	0.2975	-0.0936	1	1	1	0	0.999897	0.999897	0.999897	0.000103303
	YIL099W	YOR136W	1.016	0.8055	0.7254	-0.0936	1	1	1	0	0.999897	0.999897	0.999897	0.000103303
	YJR057W	YBR294W	0.5123	1.0538	0.4464	-0.0935	1	1	1	0	0.999897	1	0.999897	0
	YGR088W	YBR218C	1.0438	0.9983	0.9486	-0.0935	1	1	1	0	0.999897	1	0.999897	0
	YKL141W	YDR284C	0.9519	1.0579	0.9142	-0.0934	1	1	1	0	1	1	1	0
	YOL103W	YJL130C	1.0182	1.0239	0.9376	-0.0934	1	1	1	0	1	0.999897	0.999897	0
	YBR218C	YBL011W	0.9983	0.9992	0.9201	-0.0934	1	1	1	0	1	1	1	0
	YGL191W	YKL184W	0.8912	0.5602	0.4059	-0.0933	1	1	1	0	0.859661	0.999897	0.862493	0.00292103
	YLR158C	YJR105W	1.0537	0.4667	0.4035	-0.0933	1	1	1	0	1	0.851934	0.851934	0
	YLR044C	YMR083W	0.9938	0.4461	0.3458	-0.0933	1	1	1	0	1	0.999897	0.999897	0
	YBL015W	YGL148W	1.0344	0.9074	0.8455	-0.0931	1	0.712507	0.712507	0	0.999897	0.712507	0.712507	7.36e-05
	YKL104C	YJR105W	0.9982	0.4667	0.3777	-0.0931	1	1	1	0	1	0.851934	0.851934	0
	YLR438W	YBR036C	1.0058	0.5406	0.4457	-0.0931	1	1	1	0	0.999897	0.999897	0.999897	0.000103303
	YIL107C	YMR202W	1.0132	0.3871	0.3075	-0.093	1	1	1	0	1	0.999897	0.999897	0
	YMR009W	YKL212W	0.9905	0.5401	0.442	-0.093	1	1	1	0	0.999897	1	0.999897	0
	YBR001C	YPL061W	1.0051	0.965	0.877	-0.0929	1	1	1	0	1	0.980303	0.980303	0
	YJR073C	YDR508C	0.7339	0.9847	0.6298	-0.0929	1	1	1	0	0.999897	1	0.999897	0
	YFR033C	YBR221C	1.027	0.9466	0.8793	-0.0928	1	1	1	0	0.818275	0.96866	0.816643	0.0240128
	YLR092W	YLR354C	1.0215	1.0295	0.9619	-0.0927	1	1	1	0	1	1	1	0
	YKL141W	YFR055W	0.9519	1.0849	0.9372	-0.0927	1	1	1	0	1	0.999897	0.999897	0
	YDL100C	YJR077C	0.9747	1.0176	0.8992	-0.0926	1	1	1	0	0.999897	0.0799508	0.0799508	8.26e-06
	YBR265W	YPL036W	1.0759	0.8723	0.8459	-0.0926	1	1	1	0	0.999897	1	0.999897	0
	YBR180W	YDR046C	0.9835	1.0505	0.9408	-0.0924	1	1	1	0	0.999897	1	0.999897	0
	YKL141W	YLR081W	0.9519	1.0774	0.9313	-0.0924	1	1	1	0	1	1	1	0
	YPR035W	YLR295C	0.958	0.597	0.4708	-0.0924	0.336777	0.240107	0.240107	0.159245	0.336777	0.0541477	0.0585278	0.0402921
	YKL004W	YMR289W	0.9538	1.0213	0.8819	-0.0922	1	0.712507	0.712507	0	0.999897	0.712507	0.712507	7.36e-05
	YLR180W	YJL121C	0.9765	0.8918	0.778	-0.0922	1	1	1	0	1	0.98446	0.98446	0
	YOR388C	YIL002C	1.0157	0.9887	0.9073	-0.0921	1	1	1	0	1	1	1	0
	YJL166W	YML120C	0.7448	1.1074	0.7327	-0.092	1	1	1	0	0.818275	1	0.818275	0
	YGR157W	YKL212W	0.6263	0.5401	0.2463	-0.092	1	1	1	0	1	1	1	0
	YOR393W	YML035C	1.0213	1.0284	0.9584	-0.092	1	1	1	0	1	0.999897	0.999897	0
	YLR372W	YIL145C	0.9128	0.9877	0.8103	-0.0918	1	1	1	0	0.999897	0.999897	0.999897	0.000103303
	YIL107C	YDR127W	1.0132	0.8302	0.7493	-0.0916	1	0.712507	0.712507	0	1	0.712507	0.712507	0
	YDR403W	YHR051W	1.0371	0.6567	0.5989	-0.0916	1	1	1	0	0.999897	0.859661	0.859661	8.88e-05
	YPL036W	YDR403W	0.8723	1.0371	0.813	-0.0916	1	1	1	0	1	0.999897	0.999897	0
	YDR035W	YMR202W	1.0093	0.3871	0.2992	-0.0915	1	1	1	0	0.999897	0.999897	0.999897	0.000103303
	YER178W	YER052C	0.8343	0.9692	0.7171	-0.0915	1	0.67007	0.67007	0	0.96866	0.67007	0.67007	0.0209997
	YGR157W	YDR294C	0.6263	1.0005	0.5351	-0.0915	1	1	1	0	1	0.999897	0.999897	0
	YDR530C	YDR017C	1.0576	0.629	0.58	-0.0915	1	1	1	0	0.999897	0.999897	0.999897	0.000103303
	YOL077W-A	YDR017C	1.109	0.629	0.6153	-0.0914	1	1	1	0	1	0.999897	0.999897	0
	YKL140W	YNL104C	1.0612	1.0156	0.9868	-0.0914	1	1	1	0	1	0.999897	0.999897	0
	YDR508C	YDR017C	0.9847	0.629	0.5319	-0.0914	1	1	1	0	1	0.999897	0.999897	0
	YKL029C	YPL188W	1.0123	0.1507	0.0623	-0.0913	1	1	1	0	0.976252	1	0.976252	0
	YPR035W	YMR083W	0.958	0.4461	0.3318	-0.0912	0.336777	1	0.336777	0	0.336777	0.999897	0.336777	3.48e-05
	YKL104C	YLR372W	0.9982	0.9128	0.8201	-0.0911	1	1	1	0	1	0.999897	0.999897	0
	YJR121W	YPL148C	0.5507	0.693	0.2924	-0.0911	0.240107	1	0.240107	0	0.0541477	0.999897	0.0541477	5.59e-06
	YLR038C	YBL099W	0.7061	0.6379	0.3492	-0.0911	1	0.240107	0.216444	-0.0236634	0.859661	0.0541477	0.0229858	-0.0235629
	YLR081W	YDR058C	1.0774	0.9832	0.9683	-0.091	1	1	1	0	1	1	1	0
	YDR536W	YNL141W	1.02	0.6382	0.56	-0.091	1	1	1	0	1	0.972187	0.972187	0
	YGL055W	YPL262W	0.9746	0.8313	0.7241	-0.0909	1	1	1	0	0.999277	0.974606	0.977998	0.00409636
	YOR393W	YDR497C	1.0213	1.0232	0.954	-0.0909	1	1	1	0	1	1	1	0
	YJR160C	YLR081W	0.9804	1.0774	0.965	-0.0909	1	1	1	0	1	1	1	0
	YDR487C	YLR372W	0.9649	0.9128	0.7922	-0.0908	0.33073	1	0.33073	0	0.33073	0.999897	0.33073	3.42e-05
	YJL219W	YGR143W	0.9483	1.0393	0.893	-0.0908	1	1	1	0	1	1	1	0
	YPL061W	YMR083W	0.965	0.4461	0.3345	-0.0908	1	1	1	0	0.980303	0.999897	0.980303	0.000101279
	YOR184W	YBR221C	0.9126	0.9466	0.7718	-0.0908	1	1	1	0	0.912629	0.96866	0.925422	0.0413945
	YHR104W	YDR529C	1.0133	0.6574	0.5664	-0.0907	1	1	1	0	0.999897	0.818275	0.818275	8.45e-05
	YGR055W	YOL064C	1.0023	0.8666	0.7779	-0.0906	1	1	1	0	1	0.999897	0.999897	0
	YHR074W	YGR240C	0.8684	0.4604	0.3021	-0.0906	0.712507	1	0.712507	0	0.712507	0.638595	0.638595	0.183592
	YBL030C	YCR053W	0.6285	0.6947	0.3463	-0.0905	1	0.67007	0.67007	0	1	0.67007	0.67007	0
	YJR159W	YML120C	1.0488	1.1074	1.0751	-0.0905	1	1	1	0	0.999897	1	0.999897	0
	YLL043W	YJR077C	0.9236	1.0176	0.8495	-0.0904	1	1	1	0	0.999897	0.0799508	0.0799508	8.26e-06
	YBL030C	YHR051W	0.6285	0.6567	0.3291	-0.0903	1	1	1	0	1	0.859661	0.859661	0
	YER086W	YCL064C	0.3043	1.0883	0.2409	-0.0903	1	1	1	0	0.999897	1	0.999897	0
	YGR240C	YFR047C	0.4604	0.9636	0.3456	-0.0902	1	0.712507	0.712507	0	0.638595	0.712507	0.638595	0.183592
	YER053C	YER178W	1.0469	0.8343	0.7836	-0.0902	1	1	1	0	0.999897	0.96866	0.96866	0.000100076
	YDR354W	YCL035C	0.8511	1.057	0.8003	-0.0902	1	1	1	0	0.999897	1	0.999897	0
	YML008C	YDR058C	0.9589	0.9832	0.8486	-0.0902	1	1	1	0	0.999897	1	0.999897	0
	YHR216W	YPL148C	1.0288	0.693	0.6205	-0.0902	1	1	1	0	1	0.999897	0.999897	0
	YOR388C	YBR291C	1.0157	1.0251	0.9493	-0.0902	1	1	1	0	1	0.999897	0.999897	0
	YBR023C	YKL184W	0.9913	0.5602	0.4652	-0.0901	1	1	1	0	0.999897	0.999897	0.999897	0.000103303
	YCR034W	YHR123W	1.0388	1.0074	0.9558	-0.0901	1	1	1	0	0.999897	0.999897	0.999897	0.000103303
	YFL055W	YJL121C	1.0541	0.8918	0.8503	-0.09	1	1	1	0	1	0.98446	0.98446	0
	YBL030C	YHR163W	0.6285	1.0371	0.5611	-0.09	1	1	1	0	1	1	1	0
	YLR133W	YJR105W	1.0547	0.4667	0.4067	-0.09	1	1	1	0	0.999897	0.851934	0.851934	8.8e-05
	YHR002W	YLL041C	0.8626	0.9667	0.7397	-0.09	1	1	1	0	0.998365	0.976092	0.972982	-0.00151398
	YNL111C	YDL080C	1.0222	0.9822	0.9141	-0.09	1	1	1	0	0.999804	1	0.999804	0
	YHR144C	YKL184W	0.8191	0.5602	0.3674	-0.09	1	1	1	0	0.999815	0.999897	0.999815	0.000103295
	YDL215C	YLR284C	0.9977	1.0113	0.9162	-0.0899	1	1	1	0	0.999897	1	0.999897	0
	YJR158W	YOR360C	1.0368	1.062	1.0118	-0.0899	1	1	1	0	1	0.999897	0.999897	0
	YKR067W	YDL080C	1.0413	0.9822	0.933	-0.0898	1	1	1	0	1	1	1	0
	YER099C	YJR105W	1.0216	0.4667	0.388	-0.0898	1	1	1	0	1	0.851934	0.851934	0
	YLR295C	YJL196C	0.597	0.9968	0.5053	-0.0897	0.240107	1	0.240107	0	0.0541477	0.999897	0.0541477	5.59e-06
	YKL035W	YDR001C	0.9273	1.0008	0.8405	-0.0897	1	1	1	0	0.999897	1	0.999897	0
	YMR261C	YGR193C	1.015	1.0113	0.9369	-0.0896	1	1	1	0	1	0.96866	0.96866	0
	YGR157W	YCR053W	0.6263	0.6947	0.3455	-0.0896	1	0.67007	0.67007	0	1	0.67007	0.67007	0
	YDL245C	YGR155W	0.9919	0.4388	0.3421	-0.0895	1	1	1	0	1	0.999686	0.999686	0
	YFL030W	YBR036C	1.071	0.5406	0.483	-0.0895	1	1	1	0	0.999897	0.999897	0.999897	0.000103303
	YMR300C	YDR017C	1.0372	0.629	0.5679	-0.0895	1	1	1	0	0.999897	0.999897	0.999897	0.000103303
	YGR007W	YBR293W	1.009	1.0395	0.9594	-0.0894	1	1	1	0	0.999897	0.999897	0.999897	0.000103303
	YBL015W	YDL078C	1.0344	1.0424	0.9889	-0.0894	1	1	1	0	0.999897	0.999897	0.999897	0.000103303
	YMR289W	YGR240C	1.0213	0.4604	0.3718	-0.0894	0.712507	1	0.712507	0	0.712507	0.638595	0.638595	0.183592
	YJL137C	YML123C	1.0188	0.9487	0.8769	-0.0894	1	1	1	0	1	1	1	0
	YKL174C	YML008C	1.0122	0.9589	0.8812	-0.0894	1	1	1	0	0.937795	0.999897	0.937795	9.69e-05
	YLR157C	YGR043C	1.0488	1.0225	0.9819	-0.0893	1	1	1	0	1	1	1	0
	YGR183C	YOR011W	0.8291	1.0526	0.7836	-0.0892	1	1	1	0	0.818275	1	0.818275	0
	YGR157W	YOR109W	0.6263	0.9566	0.5156	-0.0891	1	1	1	0	1	1	1	0
	YBR265W	YLR372W	1.0759	0.9128	0.8931	-0.089	1	1	1	0	0.999897	0.999897	0.999897	0.000103303
	YER053C	YPR191W	1.0469	0.7285	0.687	-0.089	1	1	1	0	0.999897	0.818275	0.818275	8.45e-05
	YLR081W	YBL098W	1.0774	1.0018	0.9889	-0.089	1	1	1	0	1	0.999897	0.999897	0
	YKL008C	YNL141W	1.038	0.6382	0.5735	-0.0889	1	1	1	0	1	0.972187	0.972187	0
	YJR160C	YGR157W	0.9804	0.6263	0.5263	-0.0889	1	1	1	0	1	1	1	0
	YJL026W	YFR055W	0.9735	1.0849	0.9638	-0.0889	1	1	1	0	0.999815	0.999897	0.999815	0.000103295
	YPL148C	YNL071W	0.693	0.902	0.5362	-0.0888	1	1	1	0	0.999897	0.96866	0.96866	0.000100076
	YFL055W	YPR140W	1.0541	1.0401	1.0091	-0.0887	1	1	1	0	1	0.999897	0.999897	0
	YBR291C	YPR060C	1.0251	0.9048	0.8406	-0.0887	1	0.957812	0.957812	0	0.999897	0.957812	0.957812	9.9e-05
	YDL168W	YBR036C	1.0094	0.5406	0.457	-0.0887	1	1	1	0	0.999897	0.999897	0.999897	0.000103303
	YLR359W	YGR183C	1.0118	0.8291	0.7389	-0.0886	1	1	1	0	0.999897	0.818275	0.818275	8.45e-05
	YJR057W	YGL202W	0.5123	0.9417	0.3938	-0.0886	1	1	1	0	0.999897	1	0.999897	0
	YML075C	YJL070C	0.9804	1.0559	0.9468	-0.0884	1	1	1	0	1	1	1	0
	YER086W	YKL148C	0.3043	0.9667	0.2017	-0.0884	1	1	1	0	0.999897	1	0.999897	0
	YOR120W	YMR170C	1.0353	1.0852	1.0366	-0.0884	1	1	1	0	0.999897	1	0.999897	0
	YJL219W	YAL012W	0.9483	0.6138	0.5042	-0.0884	1	1	1	0	1	0.999686	0.999686	0
	YNL129W	YFL030W	1.0461	1.071	1.0313	-0.0883	1	1	1	0	0.999897	0.999897	0.999897	0.000103303
	YLR359W	YMR261C	1.0118	1.015	0.9389	-0.0882	1	1	1	0	0.999897	1	0.999897	0
	YML100W	YDL085W	0.9834	1.0363	0.9268	-0.0882	1	1	1	0	1	1	1	0
	YCR073W-A	YBR176W	1.0261	1.0381	0.977	-0.0882	1	1	1	0	1	0.999897	0.999897	0
	YPR121W	YDR298C	1.024	0.5975	0.5331	-0.0882	1	0.240107	0.240107	0	1	0.0541477	0.0541477	0
	YGL187C	YGR010W	0.6812	1.0566	0.6315	-0.0882	1	1	1	0	0.859661	0.999897	0.859661	8.88e-05
	YGR256W	YOL065C	1.0348	1.0433	0.9894	-0.0882	1	1	1	0	1	1	1	0
	YBR265W	YNL009W	1.0634	1.0492	1.0298	-0.0881	1	1	1	0	0.999897	0.999897	0.999897	0.000103303
	YJR121W	YJL166W	0.5507	0.7448	0.3221	-0.0881	0.240107	1	0.216444	-0.0236634	0.0541477	0.818275	0.0139823	-0.0303254
	YKL029C	YKL148C	1.0123	0.9667	0.8905	-0.088	1	1	1	0	0.976252	1	0.976252	0
	YKL004W	YKL184W	0.9538	0.5602	0.445	-0.0879	1	1	1	0	0.999897	0.999897	0.999897	0.000103303
	YLR359W	YML082W	1.0118	1.0634	0.9879	-0.0879	1	1	1	0	0.999897	0.999897	0.999897	0.000103303
	YOR360C	YOL086C	1.062	0.962	0.9337	-0.0879	1	1	1	0	0.999897	1	0.999897	0
	YCR053W	YJR010W	0.6947	1.0469	0.6394	-0.0879	0.67007	1	0.67007	0	0.67007	0.999897	0.67007	6.92e-05
	YLR160C	YGR087C	1.0129	1.0242	0.954	-0.0877	1	1	1	0	1	1	1	0
	YJL219W	YJR133W	0.9483	1.0071	0.8653	-0.0876	1	1	1	0	1	0.999897	0.999897	0
	YMR318C	YPR002W	1.0267	1.0276	0.9673	-0.0876	1	1	1	0	1	0.999897	0.999897	0
	YLR359W	YER178W	1.0118	0.8343	0.7563	-0.0875	1	1	1	0	0.999897	0.96866	0.96866	0.000100076
	YKR067W	YGR240C	1.0413	0.4604	0.3825	-0.0875	1	1	1	0	1	0.638595	0.638595	0
	YKL060C	YKR097W	0.9753	0.9929	0.8768	-0.0875	1	1	1	0	0.638595	0.999897	0.629853	-0.00867649
	YOL064C	YDR127W	0.8666	0.8302	0.6351	-0.0875	1	0.712507	0.712507	0	0.999897	0.712507	0.712507	7.36e-05
	YJL026W	YLR304C	0.9735	0.3505	0.2553	-0.0875	1	1	1	0	0.999815	0.999897	0.999815	0.000103295
	YOR347C	YOL052C	1.0509	0.7841	0.7358	-0.0875	1	1	1	0	1	0.999897	0.999897	0
	YPL036W	YKL212W	0.8723	0.5401	0.3838	-0.0874	1	1	1	0	1	1	1	0
	YNL037C	YOL052C	0.8006	0.7841	0.5385	-0.0874	1	1	1	0	0.999897	0.999897	0.999897	0.000103303
	YNL111C	YOR209C	1.0222	1.0164	0.9516	-0.0874	1	1	1	0	0.999804	0.999897	0.999804	0.000103294
	YKL104C	YJR025C	0.9982	0.9683	0.8809	-0.0873	1	1	1	0	1	0.999897	0.999897	0
	YBR117C	YPL188W	1	0.1507	0.0648	-0.0873	1	1	1	0	1	1	1	0
	YKL060C	YGL205W	0.9753	0.9773	0.8676	-0.0873	1	1	1	0	0.638595	0.999897	0.638595	6.6e-05
	YMR318C	YDR441C	1.0267	0.9524	0.8905	-0.0873	1	1	1	0	1	1	1	0
	YGL224C	YOR360C	1.0285	1.062	1.0049	-0.0873	1	1	1	0	0.999897	0.999897	0.999897	0.000103303
	YHL011C	YDR001C	0.8761	1.0008	0.7858	-0.0872	1	1	1	0	1	1	1	0
	YGR240C	YKL218C	0.4604	1.0506	0.3875	-0.0872	1	1	1	0	0.638595	1	0.638595	0
	YJR121W	YFR033C	0.5507	1.027	0.4806	-0.0871	0.240107	1	0.216444	-0.0236634	0.0541477	0.818275	0.0139823	-0.0303254
	YDR530C	YLR295C	1.0576	0.597	0.5338	-0.0871	1	0.240107	0.240107	0	0.999897	0.0541477	0.0541477	5.59e-06
	YBR038W	YGR007W	0.9842	1.009	0.9086	-0.087	1	1	1	0	1	0.999897	0.999897	0
	YKL035W	YLR027C	0.9273	0.2249	0.1232	-0.087	1	0.30845	0.30845	0	0.999897	0.141991	0.141991	1.47e-05
	YIL002C	YNL052W	0.9887	0.9049	0.8077	-0.087	1	1	1	0	1	1	1	0
	YJR016C	YPR074C	0.995	0.9433	0.8493	-0.087	0.484697	1	0.484697	0	0.484697	1	0.484697	0
	YDR508C	YHR183W	0.9847	0.3136	0.2261	-0.087	1	1	1	0	1	1	1	0
	YDR342C	YNL052W	0.954	0.9049	0.7777	-0.0868	1	1	1	0	1	1	1	0
	YOL151W	YCR073W-A	0.9952	1.0261	0.9344	-0.0867	1	1	1	0	1	1	1	0
	YGR183C	YJR133W	0.8291	1.0071	0.7484	-0.0867	1	1	1	0	0.818275	0.999897	0.818275	8.45e-05
	YPR128C	YGR087C	1.0083	1.0242	0.9462	-0.0866	1	1	1	0	0.999897	1	0.999897	0
	YJR049C	YLR395C	0.7518	0.9669	0.6377	-0.0866	1	1	1	0	1	0.859661	0.859661	0
	YOR136W	YOL052C	0.8055	0.7841	0.545	-0.0866	1	1	1	0	0.999897	0.999897	0.999897	0.000103303
	YLR160C	YKL218C	1.0129	1.0506	0.9835	-0.0865	1	1	1	0	1	1	1	0
	YDR497C	YNR013C	1.0232	1.0509	0.9887	-0.0865	1	1	1	0	1	1	1	0
	YIL111W	YBL099W	1.0354	0.6379	0.5587	-0.0864	1	0.240107	0.240107	0	1	0.0541477	0.0541477	0
	YOL066C	YHR051W	0.9193	0.6567	0.5259	-0.0864	0.33073	1	0.33073	0	0.33073	0.859661	0.33073	0.0464143
	YMR105C	YER065C	1.0383	1.0306	0.9896	-0.0864	1	1	1	0	1	0.999897	0.999897	0
	YLR158C	YER086W	1.0537	0.3043	0.2292	-0.0863	1	1	1	0	1	0.999897	0.999897	0
	YPR128C	YGR155W	1.0083	0.4388	0.3543	-0.0863	1	1	1	0	0.999897	0.999686	0.999686	0.000103282
	YKL106W	YHR183W	0.9456	0.3136	0.2149	-0.0863	0.308182	1	0.308182	0	0.143205	1	0.143205	0
	YKR067W	YJR103W	1.0413	1.0011	0.9562	-0.0862	1	1	1	0	1	1	1	0
	YJR130C	YGR061C	1.0163	1.0398	0.9705	-0.0862	1	1	1	0	0.999897	0.999897	0.999897	0.000103303
	YMR307W	YMR015C	0.8204	0.9664	0.7066	-0.0862	1	1	1	0	1	0.999897	0.999897	0
	YGR121C	YLR295C	1.0659	0.597	0.5416	-0.0862	1	0.240107	0.240107	0	1	0.0541477	0.0541477	0
	YJR158W	YPR020W	1.0368	0.8823	0.8308	-0.0862	1	1	1	0	1	1	1	0
	YOR321W	YCL025C	1.0607	0.9498	0.9214	-0.0861	1	1	1	0	1	1	1	0
	YHR063C	YJL166W	1.0139	0.7448	0.6656	-0.0861	1	1	1	0	0.999897	0.818275	0.818275	8.45e-05
	YDR178W	YMR307W	1.0072	0.8204	0.7402	-0.0861	1	1	1	0	1	1	1	0
	YOR171C	YPL262W	0.9845	0.8313	0.7324	-0.086	1	1	1	0	1	0.974606	0.974606	0
	YPR145W	YHR011W	1.0108	0.3584	0.2627	-0.086	1	1	1	0	1	1	1	0
	YMR296C	YMR205C	0.8943	0.8149	0.6427	-0.086	1	1	1	0	0.999897	0.638595	0.638595	6.6e-05
	YHR096C	YGR240C	0.9881	0.4604	0.361	-0.086	1	1	1	0	1	0.638595	0.638595	0
	YBR294W	YGR240C	1.0538	0.4604	0.3899	-0.0859	1	1	1	0	1	0.638595	0.638595	0
	YBR196C	YML081C-A	0.7608	0.8973	0.5968	-0.0859	1	0.240107	0.196938	-0.043169	0.743911	0.0541477	0.0344963	-0.00578477
	YKL008C	YOL064C	1.038	0.8666	0.8136	-0.0859	1	1	1	0	1	0.999897	0.999897	0
	YOL066C	YPR191W	0.9193	0.7285	0.5951	-0.0859	0.33073	1	0.33073	0	0.33073	0.818275	0.33073	0.0601018
	YAL060W	YBR294W	1.006	1.0538	0.9743	-0.0858	1	1	1	0	0.999897	1	0.999897	0
	YPR020W	YER174C	0.8823	1.0416	0.835	-0.0858	1	1	1	0	1	1	1	0
	YBL015W	YLR342W	1.0344	0.7393	0.6789	-0.0858	1	1	1	0	0.999897	1	0.999897	0
	YCL025C	YMR169C	0.9498	1.043	0.897	-0.0856	1	1	1	0	1	1	1	0
	YPR020W	YDR380W	0.8823	1.0508	0.8385	-0.0856	1	1	1	0	1	1	1	0
	YPL262W	YER056C	0.8313	1.0041	0.7469	-0.0855	1	1	1	0	0.974606	1	0.974606	0
	YJR160C	YHR051W	0.9804	0.6567	0.5669	-0.0854	1	1	1	0	1	0.859661	0.859661	0
	YPL273W	YOL064C	1.0372	0.8666	0.8134	-0.0854	1	1	1	0	1	0.999897	0.999897	0
	YHR051W	YMR083W	0.6567	0.4461	0.2082	-0.0854	1	1	1	0	0.859661	0.999897	0.859661	8.88e-05
	YMR020W	YOL052C	1.0023	0.7841	0.7005	-0.0854	1	1	1	0	0.999897	0.999897	0.999897	0.000103303
	YOR065W	YMR205C	0.6645	0.8149	0.4562	-0.0853	1	1	1	0	0.818275	0.638595	0.421209	-0.101337
	YKL146W	YJR105W	1.0574	0.4667	0.4118	-0.0852	1	1	1	0	1	0.851934	0.851934	0
	YIL111W	YDL067C	1.0354	0.6854	0.6343	-0.0852	1	1	1	0	1	0.859661	0.859661	0
	YKL188C	YBR284W	1.0151	0.9935	0.9232	-0.0852	1	1	1	0	0.999897	1	0.999897	0
	YJL166W	YMR083W	0.7448	0.4461	0.2426	-0.0852	1	1	1	0	0.818275	0.999897	0.817801	-0.000389278
	YCR053W	YNL141W	0.6947	0.6382	0.3599	-0.0852	0.67007	1	0.67007	0	0.67007	0.972187	0.67007	0.0186365
	YPL273W	YLR092W	1.0372	1.0215	0.9744	-0.0851	1	1	1	0	1	1	1	0
	YGR157W	YNL037C	0.6263	0.8006	0.4163	-0.0851	1	1	1	0	1	0.999897	0.999897	0
	YOL020W	YOR184W	1.0105	0.9126	0.841	-0.0851	1	1	1	0	1	0.912629	0.912629	0
	YOR393W	YHR183W	1.0213	0.3136	0.2378	-0.0851	1	1	1	0	1	1	1	0
	YKL211C	YPL262W	0.9808	0.8313	0.7302	-0.0851	1	1	1	0	0.999897	0.974606	0.974606	0.00010069
	YLR260W	YML075C	1.05	0.9804	0.9443	-0.085	1	1	1	0	1	1	1	0
	YPL265W	YGR240C	1.0782	0.4604	0.4007	-0.085	1	1	1	0	1	0.638595	0.638595	0
	YGR125W	YDR017C	0.8663	0.629	0.4647	-0.085	1	1	1	0	1	0.999897	0.999897	0
	YKL016C	YCR034W	0.542	1.0388	0.4721	-0.0849	0.240107	1	0.240107	0	0.0541477	0.999897	0.0541477	5.59e-06
	YOL156W	YHR046C	1.0394	0.9876	0.9407	-0.0849	1	1	1	0	1	0.999893	0.999893	0
	YJR049C	YDR178W	0.7518	1.0072	0.6723	-0.0849	1	1	1	0	1	1	1	0
	YBR293W	YGL062W	1.0395	1.0367	0.9927	-0.0849	1	1	1	0	0.999897	1	0.999897	0
	YML035C	YPL188W	1.0284	0.1507	0.0713	-0.0848	1	1	1	0	0.999897	1	0.999897	0
	YOR108W	YOL064C	1.006	0.8666	0.787	-0.0848	1	1	1	0	1	0.999897	0.999897	0
	YGL008C	YDR298C	0.9323	0.5975	0.4784	-0.0848	1	0.240107	0.240107	0	1	0.0541477	0.0541477	0
	YMR307W	YGR260W	0.8204	0.9801	0.7176	-0.0847	1	1	1	0	1	0.999897	0.999897	0
	YLR160C	YIL053W	1.0129	0.967	0.8957	-0.0847	1	1	1	0	1	1	1	0
	YIL111W	YER086W	1.0354	0.3043	0.2252	-0.0846	1	1	1	0	1	0.999897	0.999897	0
	YPR035W	YLR372W	0.958	0.9128	0.7912	-0.0846	0.336777	1	0.336777	0	0.336777	0.999897	0.336777	3.48e-05
	YCR053W	YOL061W	0.6947	1.0009	0.6115	-0.0846	0.67007	1	0.67007	0	0.67007	1	0.67007	0
	YLR295C	YOL052C	0.597	0.7841	0.3834	-0.0846	0.240107	1	0.240107	0	0.0541477	0.999897	0.0541477	5.59e-06
	YGR208W	YAL044C	0.9216	0.7052	0.56	-0.0846	1	1	1	0	0.912629	0.959807	0.85358	-0.0223682
	YIL053W	YDR017C	0.967	0.629	0.5271	-0.0846	1	1	1	0	1	0.999897	0.999897	0
	YJR019C	YOL064C	1.0359	0.8666	0.8135	-0.0843	1	1	1	0	0.999897	0.999897	0.999897	0.000103303
	YLR359W	YBL068W	1.0118	0.9935	0.9205	-0.0843	1	1	1	0	0.999897	1	0.999897	0
	YHR208W	YGL202W	0.7936	0.9417	0.663	-0.0843	0.304392	1	0.304392	0	0.126518	1	0.126518	0
	YML035C	YNL141W	1.0284	0.6382	0.5749	-0.0842	1	1	0.79545	-0.20455	0.999897	0.972187	0.794157	-0.17793
	YBL030C	YPL148C	0.6285	0.693	0.3536	-0.0842	1	1	1	0	1	0.999897	0.999897	0
	YFR015C	YMR083W	1.0062	0.4461	0.3583	-0.0842	1	1	1	0	1	0.999897	0.999897	0
	YMR296C	YDR377W	1.0105	0.6036	0.5181	-0.0841	1	0.240107	0.240107	0	0.999897	0.0541477	0.0541477	5.59e-06
	YPL189W	YDR017C	1.0915	0.629	0.6073	-0.0841	1	1	1	0	1	0.999897	0.999897	0
	YKL001C	YDL067C	1.0358	0.6854	0.637	-0.0841	1	1	1	0	0.999897	0.859661	0.859476	-9.64e-05
	YPR081C	YDR256C	0.9599	1.0201	0.8789	-0.084	1	1	1	0	1	0.999897	0.999897	0
	YDL067C	YDR377W	0.6854	0.6036	0.3308	-0.084	1	0.240107	0.216444	-0.0236634	0.859661	0.0541477	0.0229858	-0.0235629
	YBR068C	YKL184W	1.0337	0.5602	0.4951	-0.084	1	1	1	0	1	0.999897	0.999897	0
	YMR307W	YGL148W	0.8204	0.9074	0.6613	-0.0839	1	0.712507	0.712507	0	1	0.712507	0.712507	0
	YCR053W	YDR321W	0.6947	0.9997	0.6107	-0.0838	0.67007	1	0.67007	0	0.67007	0.999897	0.67007	6.92e-05
	YDR402C	YIL145C	1.0076	0.9877	0.9114	-0.0838	1	1	1	0	0.999897	0.999897	0.999897	0.000103303
	YGL184C	YCR048W	1.0132	1.0133	0.9453	-0.0838	1	1	1	0	0.999897	0.999897	0.999897	0.000103303
	YJL214W	YJL045W	1.0363	1.0246	0.9781	-0.0838	1	1	1	0	1	1	1	0
	YJL219W	YDR256C	0.9483	1.0201	0.8831	-0.0838	1	1	1	0	1	0.999897	0.999897	0
	YKL035W	YMR202W	0.9273	0.3871	0.2855	-0.0838	1	1	1	0	0.999897	0.999897	0.999897	0.000103303
	YGR157W	YDR368W	0.6263	1.0351	0.5646	-0.0837	1	1	1	0	1	1	1	0
	YOL077W-A	YKL184W	1.109	0.5602	0.5371	-0.0836	1	1	1	0	1	0.999897	0.999897	0
	YBR038W	YDR148C	0.9842	0.9689	0.8749	-0.0836	1	1	1	0	1	0.984097	0.984097	0
	YLL041C	YPR074C	0.9667	0.9433	0.8283	-0.0836	1	1	1	0	0.976092	1	0.976092	0
	YHR002W	YBR036C	0.8626	0.5406	0.3778	-0.0835	1	1	1	0	0.998365	0.999897	0.998365	0.000103145
	YHR063C	YDR529C	1.0139	0.6574	0.5717	-0.0835	1	1	1	0	0.999897	0.818275	0.818275	8.45e-05
	YBR221C	YKL085W	0.9466	1.0206	0.8813	-0.0834	1	1	1	0	0.96866	0.999897	0.971578	0.00301779
	YOR360C	YDR058C	1.062	0.9832	0.9609	-0.0833	1	1	1	0	0.999897	1	0.999897	0
	YPL262W	YMR120C	0.8313	1.0028	0.7495	-0.0833	1	1	1	0	0.974606	1	0.974606	0
	YKR058W	YDR529C	1.0077	0.6574	0.57	-0.0833	1	1	1	0	1	0.818275	0.818275	0
	YDR127W	YMR202W	0.8302	0.3871	0.2458	-0.0832	0.712507	1	0.712507	0	0.712507	0.999897	0.712507	7.36e-05
	YCL025C	YDR529C	0.9498	0.6574	0.5292	-0.0832	1	1	1	0	1	0.818275	0.818275	0
	YGL084C	YFL053W	0.8812	1.0226	0.817	-0.0832	1	1	1	0	1	1	1	0
	YOL077W-A	YLR146C	1.109	1.0276	1.0582	-0.0832	1	1	1	0	1	0.999897	0.999897	0
	YGL184C	YER086W	1.0132	0.3043	0.2206	-0.0831	1	1	1	0	0.999897	0.999897	0.999897	0.000103303
	YKL188C	YDR298C	1.0151	0.5975	0.5331	-0.0831	1	0.240107	0.240107	0	0.999897	0.0541477	0.0541477	5.59e-06
	YOR065W	YPR160W	0.6645	1.0387	0.6072	-0.0831	1	1	1	0	0.818275	0.999897	0.818275	8.45e-05
	YBL030C	YDL022W	0.6285	1	0.5438	-0.083	1	1	1	0	1	0.999523	0.999523	0
	YLL043W	YCR034W	0.9236	1.0388	0.8787	-0.083	1	1	1	0	0.999897	0.999897	0.999897	0.000103303
	YKL141W	YPL188W	0.9519	0.1507	0.0615	-0.0829	1	1	1	0	1	1	1	0
	YMR261C	YDL022W	1.015	1	0.927	-0.0829	1	1	1	0	1	0.999523	0.999523	0
	YGR240C	YDR377W	0.4604	0.6036	0.1863	-0.0829	1	0.240107	0.0463375	-0.193769	0.638595	0.0541477	0	-0.0345784
	YML120C	YGR240C	1.1074	0.4604	0.4182	-0.0828	1	1	1	0	1	0.638595	0.638595	0
	YBR121C	YOL064C	0.981	0.8666	0.7681	-0.0828	1	1	1	0	1	0.999897	0.999897	0
	YER090W	YJR077C	0.9754	1.0176	0.9097	-0.0828	1	1	1	0	0.999897	0.0799508	0.0799508	8.26e-06
	YPL148C	YBR041W	0.693	1.0219	0.6241	-0.0828	1	1	1	0	0.999897	0.999897	0.999897	0.000103303
	YML081C-A	YCL009C	0.8973	1.0669	0.8746	-0.0827	0.240107	0.484697	0.240107	0.123728	0.0541477	0.484697	0.0509995	0.0247542
	YJR073C	YGL248W	0.7339	1.0225	0.6677	-0.0827	1	1	1	0	0.999897	1	0.999897	0
	YLR359W	YMR250W	1.0118	1.0282	0.9545	-0.0827	1	1	1	0	0.999897	0.999897	0.999897	0.000103303
	YMR296C	YHR051W	1.0105	0.6567	0.59	-0.0826	1	1	1	0	0.999897	0.859661	0.859661	8.88e-05
	YBR263W	YPR138C	1.0425	1.0009	0.9609	-0.0826	1	1	1	0	0.946334	1	0.946334	0
	YMR145C	YOR136W	1.0384	0.8055	0.7538	-0.0826	1	1	1	0	1	0.999897	0.999897	0
	YGL055W	YLR372W	0.9746	0.9128	0.8123	-0.0826	1	1	1	0	0.999277	0.999897	0.999277	0.000103239
	YNR001C	YHR011W	0.9972	0.3584	0.2656	-0.0826	1	1	1	0	1	1	1	0
	YDR148C	YCR032W	0.9689	1.003	0.8893	-0.0825	1	1	1	0	0.984097	0.999897	0.984097	0.000101671
	YAL044C	YBR291C	0.7052	1.0251	0.6378	-0.0824	1	1	1	0	0.959807	0.999897	0.959807	9.92e-05
	YER086W	YGL125W	0.3043	1.0216	0.2286	-0.0823	1	1	1	0	0.999897	1	0.999897	0
	YMR307W	YIL160C	0.8204	1.0368	0.7683	-0.0823	1	1	1	0	1	0.999897	0.999897	0
	YBL030C	YDL085W	0.6285	1.0363	0.5693	-0.0823	1	1	1	0	1	1	1	0
	YLR160C	YDR508C	1.0129	0.9847	0.9151	-0.0823	1	1	1	0	1	1	1	0
	YDR062W	YBR041W	1.0396	1.0219	0.9801	-0.0823	1	1	1	0	0.999897	0.999897	0.999897	0.000103303
	YAL038W	YGL148W	1.0101	0.9074	0.8344	-0.0822	1	0.712507	0.712507	0	1	0.712507	0.712507	0
	YDL245C	YIL160C	0.9919	1.0368	0.9379	-0.0822	1	1	1	0	1	0.999897	0.999897	0
	YLL043W	YDR380W	0.9236	1.0508	0.8888	-0.0822	1	1	1	0	0.999897	1	0.999897	0
	YDR062W	YGL148W	1.0396	0.9074	0.8612	-0.0822	1	0.712507	0.712507	0	0.999897	0.712507	0.712507	7.36e-05
	YDR403W	YGL037C	1.0371	1.021	0.9755	-0.0821	1	1	1	0	0.999897	0.999897	0.999897	0.000103303
	YBR256C	YLR043C	1.0169	0.9961	0.9285	-0.0821	0.33073	1	0.33073	0	0.33073	1	0.33073	0
	YDR127W	YNL104C	0.8302	1.0156	0.7611	-0.0821	0.712507	1	0.712507	0	0.712507	0.999897	0.712507	7.36e-05
	YBL030C	YMR020W	0.6285	1.0023	0.549	-0.0821	1	1	1	0	1	0.999897	0.999897	0
	YHR094C	YJR139C	1.0236	0.7323	0.6676	-0.082	1	0.67007	0.67007	0	1	0.67007	0.67007	0
	YBR252W	YJL045W	0.8139	1.0246	0.7509	-0.082	1	1	1	0	0.999897	1	0.999897	0
	YOR388C	YGR170W	1.0157	1.0022	0.9211	-0.082	1	1	1	0	1	0.999897	0.999897	0
	YJR016C	YNL130C	0.995	1.0226	0.9369	-0.082	0.484697	1	0.484697	0	0.484697	1	0.484697	0
	YOL059W	YDR017C	1.0441	0.629	0.5796	-0.0819	1	1	1	0	0.999897	0.999897	0.999897	0.000103303
	YLR089C	YDR402C	0.8218	1.0076	0.7462	-0.0819	1	1	1	0	0.999897	0.999897	0.999897	0.000103303
	YGL055W	YMR015C	0.7081	0.9664	0.6023	-0.0819	1	1	1	0	0.999277	0.999897	0.999277	0.000103239
	YOR348C	YLR260W	0.9821	1.05	0.9418	-0.0819	1	1	1	0	1	1	1	0
	YBR265W	YDR127W	1.0759	0.8302	0.8114	-0.0819	1	0.712507	0.712507	0	0.999897	0.712507	0.712507	7.36e-05
	YPR128C	YNL130C	1.0083	1.0226	0.952	-0.0819	1	1	1	0	0.999897	1	0.999897	0
	YCR034W	YDR305C	1.0388	0.9913	0.946	-0.0818	1	1	1	0	0.999897	0.999897	0.999897	0.000103303
	YDR127W	YDL095W	0.8302	1.0141	0.7602	-0.0818	0.712507	1	0.712507	0	0.712507	1	0.712507	0
	YPL147W	YAL054C	1.0409	1.0516	1.014	-0.0818	1	1	1	0	0.999897	0.999904	0.999904	0.000103304
	YJL166W	YOR273C	0.7448	0.9903	0.6559	-0.0817	1	1	1	0	0.818275	1	0.818275	0
	YER086W	YCL025C	0.3043	0.9498	0.2074	-0.0817	1	1	1	0	0.999897	1	0.999897	0
	YOR184W	YMR250W	0.9126	1.0282	0.8567	-0.0817	1	1	1	0	0.912629	0.999897	0.912629	9.43e-05
	YLR395C	YML123C	0.9669	0.9487	0.8344	-0.0817	1	1	1	0	0.859661	1	0.859661	0
	YMR261C	YGR192C	1.015	0.9879	0.9211	-0.0816	1	1	1	0	1	1	1	0
	YGL253W	YER056C	0.933	1.0041	0.8553	-0.0816	1	1	1	0	1	1	1	0
	YOR136W	YGL202W	0.8055	0.9417	0.6772	-0.0815	1	1	1	0	0.999897	1	0.999897	0
	YJR158W	YNL141W	1.0368	0.6382	0.5858	-0.0814	1	1	1	0	1	0.972187	0.972187	0
	YOL156W	YER056C	1.0394	1.0041	0.9632	-0.0814	1	1	1	0	1	1	1	0
	YJL219W	YGR155W	0.9483	0.4388	0.3326	-0.0814	1	1	1	0	1	0.999686	0.999686	0
	YNR072W	YGL037C	1.0094	1.021	0.9455	-0.0814	1	1	1	0	1	0.999897	0.999897	0
	YKL016C	YMR256C	0.542	0.7105	0.3048	-0.0813	0.240107	1	0.216444	-0.0236634	0.0541477	0.859661	0.0229858	-0.0235629
	YJR160C	YOL064C	0.9804	0.8666	0.7704	-0.0813	1	1	1	0	1	0.999897	0.999897	0
	YDR497C	YAL023C	1.0232	1.0697	1.0131	-0.0813	1	1	1	0	1	1	1	0
	YML081C-A	YBR221C	0.8973	0.9466	0.7765	-0.0812	0.240107	1	0.23911	-0.000997154	0.0541477	0.96866	0.0462324	-0.00621827
	YLR089C	YLL041C	0.8218	0.9667	0.7093	-0.0812	1	1	1	0	0.999897	0.976092	0.976092	0.000100844
	YOR375C	YDR158W	1.0219	0.9033	0.846	-0.0812	1	0.67007	0.67007	0	1	0.67007	0.67007	0
	YBR252W	YHR163W	0.8139	1.0371	0.7609	-0.0811	1	1	1	0	0.999897	1	0.999897	0
	YDR497C	YJR073C	1.0232	0.7339	0.6697	-0.0811	1	1	1	0	1	0.999897	0.999897	0
	YPR060C	YLR372W	0.9048	0.9128	0.7448	-0.0811	0.957812	1	0.957812	0	0.957812	0.999897	0.957812	9.9e-05
	YKL211C	YOR065W	0.9808	0.6645	0.5697	-0.0811	1	1	1	0	0.999897	0.818275	0.818275	8.45e-05
	YCL025C	YGL248W	0.9498	1.0225	0.8883	-0.081	1	1	1	0	1	1	1	0
	YLR359W	YDL078C	1.0118	1.0424	0.9747	-0.081	1	1	1	0	0.999897	0.999897	0.999897	0.000103303
	YLR028C	YPL078C	1.0237	0.5599	0.4921	-0.081	1	0.240107	0.240107	0	1	0.0541477	0.0541477	0
	YOR180C	YGR170W	1.0189	1.0022	0.9254	-0.081	1	1	1	0	1	0.999897	0.999897	0
	YOL059W	YPR074C	1.0441	0.9433	0.9001	-0.081	1	1	1	0	0.999897	1	0.999897	0
	YPL189W	YGR087C	1.0915	1.0242	1.0339	-0.0809	1	1	1	0	1	1	1	0
	YOL156W	YLR044C	1.0394	0.9938	0.9582	-0.0809	1	1	1	0	1	1	1	0
	YJR139C	YMR261C	0.7323	1.015	0.6624	-0.0808	0.67007	1	0.67007	0	0.67007	1	0.67007	0
	YML081C-A	YLR237W	0.8973	0.966	0.786	-0.0808	0.240107	1	0.240107	0	0.0541477	1	0.0541477	0
	YJR016C	YPL188W	0.995	0.1507	0.0704	-0.0807	0.484697	1	0.484697	0	0.484697	1	0.484697	0
	YJR130C	YGR240C	1.0163	0.4604	0.3777	-0.0807	1	1	1	0	0.999897	0.638595	0.638595	6.6e-05
	YOR360C	YKR058W	1.062	1.0077	0.9895	-0.0807	1	1	1	0	0.999897	1	0.999897	0
	YBR293W	YDR158W	1.0395	0.9033	0.8583	-0.0806	1	0.67007	0.67007	0	0.999897	0.67007	0.67007	6.92e-05
	YLR174W	YNL037C	1.0358	0.8006	0.7437	-0.0806	1	1	1	0	0.999897	0.999897	0.999897	0.000103303
	YNR019W	YCR073W-A	1.0166	1.0261	0.9625	-0.0806	1	1	1	0	1	1	1	0
	YJR016C	YOL030W	0.995	1.0309	0.9452	-0.0805	0.484697	1	0.484697	0	0.484697	1	0.484697	0
	YML022W	YBR036C	1.0683	0.5406	0.4911	-0.0805	1	1	1	0	1	0.999897	0.999897	0
	YOR393W	YDR529C	1.0213	0.6574	0.5754	-0.0804	1	1	1	0	1	0.818275	0.818275	0
	YDR298C	YER086W	0.5975	0.3043	0.1008	-0.0804	0.240107	1	0.240107	0	0.0541477	0.999897	0.0541477	5.59e-06
	YPL189W	YHR011W	1.0915	0.3584	0.296	-0.0804	1	1	1	0	1	1	1	0
	YLR359W	YGR240C	1.0118	0.4604	0.3764	-0.0804	1	1	1	0	0.999897	0.638595	0.638595	6.6e-05
	YLR245C	YER090W	1.0144	0.9754	0.9012	-0.0803	1	1	1	0	0.999897	0.999897	0.999897	0.000103303
	YBR117C	YPL148C	1	0.693	0.6154	-0.0803	1	1	1	0	1	0.999897	0.999897	0
	YLR081W	YML008C	1.0774	0.9589	0.9528	-0.0803	1	1	1	0	1	0.999897	0.999897	0
	YPR128C	YMR202W	1.0083	0.3871	0.3192	-0.0803	1	1	1	0	0.999897	0.999897	0.999897	0.000103303
	YHR144C	YOR136W	0.8191	0.8055	0.5796	-0.0802	1	1	1	0	0.999815	0.999897	0.999815	0.000103295
	YMR105C	YGR124W	1.0383	1.0222	0.9765	-0.0802	1	1	1	0	1	1	1	0
	YAL038W	YDL095W	1.0101	1.0141	0.9441	-0.0802	1	1	1	0	1	1	1	0
	YHR094C	YBL045C	1.0236	0.6847	0.6124	-0.0802	1	1	1	0	1	0.818275	0.818275	0
	YER073W	YBR068C	1.0422	1.0337	0.9944	-0.0802	1	1	1	0	1	1	1	0
	YBR038W	YMR202W	0.9842	0.3871	0.3105	-0.0801	1	1	1	0	1	0.999897	0.999897	0
	YLR343W	YGL253W	1.0134	0.933	0.8633	-0.0801	1	1	1	0	1	1	1	0
	YDR403W	YJR133W	1.0371	1.0071	0.9621	-0.08	1	1	1	0	0.999897	0.999897	0.999897	0.000103303
	YFR053C	YKL184W	1.0469	0.5602	0.5064	-0.08	1	1	1	0	1	0.999897	0.999897	0
	YJR001W	YLL041C	1.0072	0.9667	0.8893	-0.08	1	1	1	0	0.999897	0.976092	0.976092	0.000100844
	YAL060W	YGR155W	1.006	0.4388	0.3595	-0.08	1	1	1	0	0.999897	0.999686	0.999686	0.000103282
	YDL215C	YOR317W	0.9977	1.0437	0.9594	-0.0799	1	1	1	0	0.999897	1	0.999897	0
	YGR055W	YHR011W	1.0023	0.3584	0.2694	-0.0799	1	1	1	0	1	1	1	0
	YLR432W	YAR015W	0.9707	0.9815	0.8728	-0.0799	1	1	1	0	1	0.999897	0.999897	0
	YAL044C	YJR139C	0.7052	0.7323	0.4347	-0.0799	1	0.67007	0.67007	0	0.959807	0.67007	0.67007	0.0269318
	YGR260W	YOR136W	0.9801	0.8055	0.708	-0.0799	1	1	1	0	0.999897	0.999897	0.999897	0.000103303
	YER073W	YPL262W	1.0422	0.8313	0.7846	-0.0798	1	1	1	0	1	0.974606	0.974606	0
	YAL038W	YLL041C	1.0101	0.9667	0.8966	-0.0798	1	1	1	0	1	0.976092	0.976092	0
	YML035C	YPR167C	1.0284	0.9802	0.9249	-0.0798	1	1	1	0	0.999897	0.999897	0.999897	0.000103303
	YKL184W	YMR205C	0.5602	0.8149	0.3767	-0.0798	1	1	1	0	0.999897	0.638595	0.647676	0.00914688
	YOR321W	YGL125W	1.0607	1.0216	1.0038	-0.0798	1	1	1	0	1	1	1	0
	YOR393W	YCR034W	1.0213	1.0388	0.9706	-0.0797	1	1	1	0	1	0.999897	0.999897	0
	YJR057W	YPL023C	1.0345	0.9728	0.9204	-0.0797	1	1	1	0	0.999897	1	0.999897	0
	YJR159W	YHR183W	1.0488	0.3136	0.2553	-0.0797	1	1	1	0	0.999897	1	0.999897	0
	YHR104W	YPR069C	1.0133	0.7196	0.6495	-0.0797	1	1	1	0	0.999897	0.999897	0.999897	0.000103303
	YNR001C	YMR202W	0.9972	0.3871	0.3192	-0.0797	1	1	1	0	1	0.999897	0.999897	0
	YMR300C	YLR372W	1.0372	0.9128	0.8659	-0.0796	1	1	1	0	0.999897	0.999897	0.999897	0.000103303
	YHR020W	YPL023C	1.0438	0.9728	0.9357	-0.0796	1	1	1	0	1	1	1	0
	YCR034W	YKR058W	1.0388	1.0077	0.9667	-0.0796	1	1	1	0	0.999897	1	0.999897	0
	YBR023C	YKL106W	0.9913	0.9456	0.861	-0.0796	1	0.308182	0.308182	0	0.999897	0.143205	0.143205	1.48e-05
	YDL215C	YER086W	0.9977	0.3043	0.2191	-0.0795	1	1	1	0	0.999897	0.999897	0.999897	0.000103303
	YLR372W	YLR134W	0.9128	1.0231	0.8563	-0.0795	1	1	1	0	0.999897	1	0.999897	0
	YLR245C	YOR120W	1.0144	1.0353	0.9668	-0.0795	1	1	1	0	0.999897	0.999897	0.999897	0.000103303
	YLR295C	YPL188W	0.597	0.1507	0.0099	-0.0794	0.240107	1	0.240107	0	0.0541477	1	0.0541477	0
	YDR272W	YMR300C	1.0275	1.0372	0.9833	-0.0794	1	1	1	0	0.999897	0.999897	0.999897	0.000103303
	YIL155C	YER086W	1.0364	0.3043	0.2304	-0.0794	1	1	1	0	0.999897	0.999897	0.999897	0.000103303
	YJL166W	YER052C	0.7448	0.9692	0.6424	-0.0794	1	0.67007	0.67007	0	0.818275	0.67007	0.67007	0.121768
	YER062C	YGL248W	1.0148	1.0225	0.9583	-0.0793	1	1	1	0	1	1	1	0
	YGR055W	YHR051W	1.0023	0.6567	0.5938	-0.0793	1	1	1	0	1	0.859661	0.859661	0
	YOL056W	YHL032C	0.9994	1.0265	0.9467	-0.0793	1	1	1	0	1	0.999897	0.999897	0
	YJR077C	YNL037C	1.0176	0.8006	0.7345	-0.0793	1	1	1	0	0.0799508	0.999897	0.0799508	8.26e-06
	YBR208C	YCR048W	1.0297	1.0133	0.9642	-0.0793	1	1	1	0	0.999897	0.999897	0.999897	0.000103303
	YDR530C	YHR051W	1.0576	0.6567	0.6249	-0.0792	1	1	1	0	0.999897	0.859661	0.859661	8.88e-05
	YAL054C	YKL184W	1.0516	0.5602	0.5078	-0.0792	1	1	1	0	0.999904	0.999897	0.999904	0.000103304
	YJR019C	YLL041C	1.0359	0.9667	0.9222	-0.0792	1	1	1	0	0.999897	0.976092	0.976092	0.000100844
	YBR023C	YKL127W	0.9913	0.9877	0.9023	-0.0792	1	1	1	0	0.999897	1	0.999897	0
	YJR159W	YCL035C	1.0488	1.057	1.0281	-0.0791	1	1	1	0	0.999897	1	0.999897	0
	YJR139C	YNR001C	0.7323	0.9972	0.6511	-0.0791	0.67007	1	0.67007	0	0.67007	1	0.67007	0
	YMR296C	YIL124W	0.8943	1.0363	0.8477	-0.0791	1	1	1	0	0.999897	0.999897	0.999897	0.000103303
	YMR105C	YGR240C	1.0383	0.4604	0.3898	-0.0791	1	1	1	0	1	0.638595	0.638595	0
	YGR061C	YML008C	1.0398	0.9589	0.9179	-0.0791	1	1	1	0	0.999897	0.999897	0.999897	0.000103303
	YER178W	YGR244C	0.8343	1.0503	0.7973	-0.079	1	1	1	0	0.96866	0.984913	0.96927	0.0152237
	YKL174C	YGL084C	1.0122	0.8812	0.8129	-0.079	1	1	1	0	0.937795	1	0.937795	0
	YOR388C	YPR160W	1.0157	1.0387	0.9728	-0.079	1	1	1	0	1	0.999897	0.999897	0
	YMR307W	YER056C	0.8204	1.0041	0.7448	-0.079	1	1	1	0	1	1	1	0
	YHR216W	YGR043C	1.0288	1.0225	0.9678	-0.0789	1	1	1	0	1	1	1	0
	YCL035C	YER062C	1.057	1.0148	0.993	-0.0789	1	1	1	0	1	1	1	0
	YOR317W	YLR027C	1.0437	0.2249	0.1559	-0.0789	1	0.30845	0.30845	0	1	0.141991	0.141991	0
	YJL166W	YDR058C	0.7448	0.9832	0.6534	-0.0789	1	1	1	0	0.818275	1	0.818275	0
	YPR128C	YCR053W	1.0083	0.6947	0.6208	-0.0788	1	0.67007	0.67007	0	0.999897	0.67007	0.67007	6.92e-05
	YML123C	YPL023C	0.9487	0.9728	0.8428	-0.0788	1	1	1	0	1	1	1	0
	YDL245C	YBR018C	0.9919	1.0038	0.9168	-0.0788	1	1	1	0	1	0.999897	0.999897	0
	YMR307W	YHL016C	0.8204	1.0105	0.7485	-0.0787	1	1	1	0	1	0.999897	0.999897	0
	YLR038C	YOL052C	0.7061	0.7841	0.4749	-0.0787	1	1	1	0	0.859661	0.999897	0.862607	0.00303503
	YMR261C	YDL174C	1.015	1.0433	0.9795	-0.0787	1	1	1	0	1	1	1	0
	YBR001C	YNL009W	1.0051	1.0492	0.976	-0.0786	1	1	1	0	1	0.999897	0.999897	0
	YLL043W	YOR347C	0.9236	1.0509	0.892	-0.0786	1	1	1	0	0.999897	1	0.999897	0
	YKL218C	YLR348C	1.0506	1.0599	1.0349	-0.0786	1	1	1	0	1	0.995508	0.995508	0
	YJL166W	YHL032C	0.7448	1.0265	0.6859	-0.0786	1	1	1	0	0.818275	0.999897	0.818275	8.45e-05
	YHR092C	YGL202W	1.018	0.9417	0.8801	-0.0786	1	1	1	0	1	1	1	0
	YKL188C	YOR348C	1.0151	0.9821	0.9202	-0.0786	1	1	1	0	0.999897	1	0.999897	0
	YPL265W	YPL061W	1.0782	0.965	0.959	-0.0785	1	1	1	0	1	0.980303	0.980303	0
	YGL224C	YLR027C	1.0285	0.2249	0.1527	-0.0785	1	0.30845	0.30845	0	0.999897	0.141991	0.141991	1.47e-05
	YLL043W	YKR097W	0.9236	0.9929	0.8386	-0.0785	1	1	1	0	0.999897	0.999897	0.999897	0.000103303
	YML081C-A	YBR263W	0.8973	1.0425	0.857	-0.0784	0.240107	1	0.236736	-0.00337087	0.0541477	0.946334	0.0513155	7.37e-05
	YHR144C	YOR192C	0.8191	1.0339	0.772	-0.0784	1	1	1	0	0.999815	1	0.999815	0
	YKL016C	YGR183C	0.542	0.8291	0.3607	-0.0783	0.240107	1	0.216444	-0.0236634	0.0541477	0.818275	0.0139823	-0.0303254
	YMR105C	YPR002W	1.0383	1.0276	0.9886	-0.0783	1	1	1	0	1	0.999897	0.999897	0
	YPL148C	YLR372W	0.693	0.9128	0.5564	-0.0783	1	1	1	0	0.999897	0.999897	0.999897	0.000103303
	YOL077W-A	YJL121C	1.109	0.8918	0.9129	-0.0783	1	1	1	0	1	0.98446	0.98446	0
	YAL060W	YMR189W	1.006	1.0262	0.9541	-0.0783	1	1	1	0	0.999897	0.959807	0.959807	9.92e-05
	YBR208C	YDL067C	1.0297	0.6854	0.639	-0.0783	1	1	1	0	0.999897	0.859661	0.859661	8.88e-05
	YGR192C	YDR294C	0.9879	1.0005	0.9102	-0.0782	1	1	1	0	1	0.999897	0.999897	0
	YOL156W	YKL184W	1.0394	0.5602	0.5037	-0.0782	1	1	1	0	1	0.999897	0.999897	0
	YJR105W	YJL121C	0.4667	0.8918	0.342	-0.0782	1	1	1	0	0.851934	0.98446	0.841236	0.00254057
	YOR163W	YNL141W	1.0207	0.6382	0.5764	-0.0782	1	1	1	0	0.999897	0.972187	0.972187	0.000100441
	YDL215C	YGR055W	0.9977	1.0023	0.9218	-0.0781	1	1	1	0	0.999897	1	0.999897	0
	YGL008C	YBL045C	0.9323	0.6847	0.5511	-0.0781	1	1	1	0	1	0.818275	0.818275	0
	YBR180W	YBL039C	0.9835	0.9573	0.8634	-0.0781	1	1	1	0	0.999897	1	0.999897	0
	YDR127W	YER091C	0.8302	0.966	0.7239	-0.0781	0.712507	1	0.712507	0	0.712507	0.999897	0.712507	7.36e-05
	YKL004W	YOR130C	0.9538	0.0908	0.0083	-0.078	1	1	1	0	0.999897	1	0.999897	0
	YAL060W	YJR095W	1.006	1.0045	0.9325	-0.078	1	1	1	0	0.999897	1	0.999897	0
	YKL004W	YNL111C	0.9538	1.0222	0.8959	-0.078	1	1	1	0	0.999897	0.999804	0.999804	0.000103294
	YIL009W	YMR313C	1.0903	1.0326	1.0512	-0.078	1	1	1	0	1	1	1	0
	YGL184C	YFR055W	1.0132	1.0849	1.0212	-0.078	1	1	1	0	0.999897	0.999897	0.999897	0.000103303
	YDR353W	YNL104C	0.9372	1.0156	0.8759	-0.078	1	1	1	0	1	0.999897	0.999897	0
	YDL215C	YOR100C	0.9977	1.0058	0.9255	-0.0779	1	1	1	0	0.999897	0.999897	0.999897	0.000103303
	YFL011W	YDR408C	1.0485	1.0612	1.0332	-0.0779	1	1	1	0	1	0.881161	0.881161	0
	YBR196C	YNR008W	0.9975	1.0305	0.9532	-0.0779	1	1	1	0	0.743911	0.999897	0.743911	7.69e-05
	YOR375C	YGL248W	1.0219	1.0225	0.9714	-0.0779	1	1	1	0	1	1	1	0
	YGL187C	YJL121C	0.6812	0.8918	0.5296	-0.0779	1	1	1	0	0.859661	0.98446	0.869732	0.0234302
	YKR097W	YCR073W-A	0.9929	1.0261	0.9409	-0.0779	1	1	1	0	0.999897	1	0.999897	0
	YJR073C	YKR009C	0.7339	1.0132	0.6104	-0.0779	1	1	1	0	0.999897	0.999897	0.999897	0.000103303
	YLR058C	YCL025C	1.0311	0.9498	0.9016	-0.0778	1	1	1	0	0.905486	1	0.905486	0
	YPR020W	YMR083W	0.8823	0.4461	0.3113	-0.0778	1	1	1	0	1	0.999897	0.999897	0
	YDR035W	YBR249C	1.0093	1.0421	0.9756	-0.0778	1	1	0.712507	-0.287493	0.999897	1	0.712507	-0.28739
	YER062C	YML081C-A	1.0148	0.8973	0.8328	-0.0778	1	0.240107	0.240107	0	1	0.0541477	0.0541477	0
	YJR049C	YFR047C	0.7518	0.9636	0.6461	-0.0778	1	0.712507	0.712507	0	1	0.712507	0.712507	0
	YDR508C	YCR037C	0.9847	1.0786	0.978	-0.0778	1	1	1	0	1	1	1	0
	YMR307W	YDR127W	0.8204	0.8302	0.6034	-0.0777	1	0.712507	0.712507	0	1	0.712507	0.712507	0
	YGR121C	YLL041C	1.0659	0.9667	0.9531	-0.0777	1	1	1	0	1	0.976092	0.976092	0
	YIL002C	YGR157W	0.9887	0.6263	0.5415	-0.0777	1	1	1	0	1	1	1	0
	YHR094C	YPL188W	1.0236	0.1507	0.0781	-0.0777	1	1	1	0	1	1	1	0
	YHR092C	YOR317W	1.018	1.0437	0.9848	-0.0777	1	1	1	0	1	1	1	0
	YGR240C	YIL107C	0.4604	1.0132	0.3791	-0.0776	1	1	1	0	0.638595	1	0.638595	0
	YKL211C	YPR020W	0.9808	0.8823	0.7876	-0.0776	1	1	1	0	0.999897	1	0.999897	0
	YMR105C	YER056C	1.0383	1.0041	0.962	-0.0776	1	1	1	0	1	1	1	0
	YOL151W	YGL084C	0.9952	0.8812	0.7994	-0.0775	1	1	1	0	1	1	1	0
	YDR111C	YJL045W	1.0243	1.0246	0.972	-0.0775	1	1	1	0	0.99264	1	0.99264	0
	YNR072W	YIL013C	1.0094	1.0157	0.9478	-0.0775	1	1	1	0	1	1	1	0
	YOR065W	YBL099W	0.6645	0.6379	0.3364	-0.0775	1	0.240107	0.216444	-0.0236634	0.818275	0.0541477	0.0139823	-0.0303254
	YBR294W	YDL093W	1.0538	0.9899	0.9656	-0.0775	1	1	1	0	1	1	1	0
	YBR265W	YMR015C	1.0634	0.9664	0.9465	-0.0775	1	1	1	0	0.999897	0.999897	0.999897	0.000103303
	YCR048W	YOR171C	1.0133	0.9845	0.9231	-0.0774	1	1	1	0	0.999897	1	0.999897	0
	YDR298C	YPR191W	0.5975	0.7285	0.3578	-0.0774	0.240107	1	0.216444	-0.0236634	0.0541477	0.818275	0.0139823	-0.0303254
	YGR177C	YHR011W	1.0569	0.3584	0.2804	-0.0774	1	1	1	0	1	1	1	0
	YKR097W	YDR368W	0.9929	1.0351	0.9504	-0.0774	1	1	1	0	0.999897	1	0.999897	0
	YCR073W-A	YNL141W	1.0261	0.6382	0.5775	-0.0773	1	1	1	0	1	0.972187	0.972187	0
	YMR105C	YGR254W	1.0383	1.0225	0.9844	-0.0773	1	1	1	0	1	1	1	0
	YER053C	YJR139C	1.0469	0.7323	0.6915	-0.0773	1	0.67007	0.67007	0	0.999897	0.67007	0.67007	6.92e-05
	YOR126C	YGR061C	1.0155	1.0398	0.9763	-0.0773	1	1	1	0	0.999897	0.999897	0.999897	0.000103303
	YDR127W	YML035C	0.8302	1.0284	0.7765	-0.0773	0.712507	1	0.712507	0	0.712507	0.999897	0.712507	7.36e-05
	YML042W	YLR027C	1.0087	0.2249	0.1501	-0.0773	1	0.30845	0.30845	0	0.999897	0.141991	0.141991	1.47e-05
	YHR208W	YGR208W	0.7936	0.9216	0.6541	-0.0772	0.304392	1	0.303871	-0.000520486	0.126518	0.912629	0.107369	-0.00809459
	YMR318C	YBR041W	1.0267	1.0219	0.9719	-0.0772	1	1	1	0	1	0.999897	0.999897	0
	YFR033C	YML081C-A	1.027	0.8973	0.8443	-0.0772	1	0.240107	0.216444	-0.0236634	0.818275	0.0541477	0.0139823	-0.0303254
	YJR158W	YGR208W	1.0368	0.9216	0.8782	-0.0772	1	1	1	0	1	0.912629	0.912629	0
	YLR038C	YPR060C	0.7061	0.9048	0.5617	-0.0772	1	0.957812	0.957812	0	0.859661	0.957812	0.86177	0.038376
	YBR068C	YJL196C	1.0337	0.9968	0.9532	-0.0772	1	1	1	0	1	0.999897	0.999897	0
	YFL055W	YLR027C	1.0541	0.2249	0.1607	-0.0772	1	0.30845	0.30845	0	1	0.141991	0.141991	0
	YPR069C	YKL127W	0.7196	0.9877	0.6287	-0.0772	1	1	1	0	0.999897	1	0.999897	0
	YNR033W	YJR077C	0.9991	1.0176	0.9396	-0.0771	0.712507	1	0.712507	0	0.712507	0.0799508	0.0799508	0.0229853
	YDR402C	YPR060C	1.0076	0.9048	0.8346	-0.0771	1	0.957812	0.957812	0	0.999897	0.957812	0.957812	9.9e-05
	YGL191W	YKL150W	0.8912	1.027	0.8382	-0.0771	1	1	1	0	0.859661	1	0.859661	0
	YGL084C	YMR015C	0.8812	0.9664	0.7716	-0.0771	1	1	1	0	1	0.999897	0.999897	0
	YGR061C	YAL044C	1.0398	0.7052	0.6519	-0.0771	1	1	1	0	0.999897	0.959807	0.959807	9.92e-05
	YDR111C	YBR145W	1.0243	1.0319	0.9799	-0.0771	1	1	1	0	0.99264	1	0.99264	0
	YMR296C	YGL234W	0.8943	1.0516	0.8635	-0.077	1	1	1	0	0.999897	0.999897	0.999897	0.000103303
	YOL055C	YHR011W	1.0128	0.3584	0.2717	-0.077	1	1	1	0	1	1	1	0
	YOR184W	YHR011W	0.9126	0.3584	0.2388	-0.077	1	1	1	0	0.912629	1	0.912629	0
	YGL125W	YOR136W	1.0216	0.8055	0.7441	-0.077	1	1	1	0	1	0.999897	0.999897	0
	YKL029C	YLR342W	1.0123	0.7393	0.6714	-0.0769	1	1	1	0	0.976252	1	0.976252	0
	YNL037C	YER065C	0.8006	1.0306	0.7483	-0.0769	1	1	1	0	0.999897	0.999897	0.999897	0.000103303
	YOR388C	YOR065W	1.0157	0.6645	0.5948	-0.0769	1	1	1	0	1	0.818275	0.818275	0
	YMR318C	YJL153C	1.0267	1.0044	0.9543	-0.0769	1	1	1	0	1	0.999893	0.999893	0
	YMR145C	YOR184W	1.0384	0.9126	0.8709	-0.0768	1	1	1	0	1	0.912629	0.912629	0
	YBR218C	YOL064C	0.9983	0.8666	0.8061	-0.0768	1	1	1	0	1	0.999897	0.999897	0
	YKL004W	YDL085W	0.9538	1.0363	0.9116	-0.0768	1	1	1	0	0.999897	1	0.999897	0
	YCR034W	YOR171C	1.0388	0.9845	0.9457	-0.0768	1	1	1	0	0.999897	1	0.999897	0
	YJL130C	YKL127W	1.0239	0.9877	0.9323	-0.0768	1	1	1	0	0.999897	1	0.999897	0
	YDR158W	YBR291C	0.9033	1.0251	0.8537	-0.0768	0.67007	1	0.67007	0	0.67007	0.999897	0.67007	6.92e-05
	YGR043C	YNL009W	1.0225	1.0492	0.9961	-0.0767	1	1	1	0	1	0.999897	0.999897	0
	YDR403W	YMR261C	1.0371	1.015	0.9758	-0.0767	1	1	1	0	0.999897	1	0.999897	0
	YGR121C	YER178W	1.0659	0.8343	0.8147	-0.0767	1	1	1	0	1	0.96866	0.96866	0
	YCR034W	YDR111C	1.0388	1.0243	0.9847	-0.0767	1	1	1	0	0.999897	0.99264	0.99264	0.000102554
	YNL037C	YML054C	0.8006	1.0244	0.7434	-0.0767	1	1	1	0	0.999897	0.999897	0.999897	0.000103303
	YOR393W	YGR157W	1.0213	0.6263	0.563	-0.0767	1	1	1	0	1	1	1	0
	YGL055W	YDR148C	0.9746	0.9689	0.8756	-0.0766	1	1	1	0	0.999277	0.984097	0.986078	0.00269246
	YGR208W	YJL166W	0.9216	0.7448	0.6067	-0.0766	1	1	1	0	0.912629	0.818275	0.8083	0.0615186
	YDR402C	YAL023C	1.0076	1.0697	1.0012	-0.0765	1	1	1	0	0.999897	1	0.999897	0
	YOR108W	YLR038C	1.006	0.7061	0.6338	-0.0765	1	1	1	0	1	0.859661	0.859661	0
	YDL215C	YGR254W	0.9977	1.0225	0.9416	-0.0764	1	1	1	0	0.999897	1	0.999897	0
	YCR036W	YHL032C	1.0637	1.0265	1.0158	-0.0764	1	1	1	0	0.999897	0.999897	0.999897	0.000103303
	YJL166W	YDR098C	0.7448	1.0087	0.6748	-0.0764	1	1	1	0	0.818275	1	0.818275	0
	YPR002W	YJL060W	1.0276	1.0163	0.9669	-0.0764	1	1	1	0	0.999897	0.999897	0.999897	0.000103303
	YDR178W	YKL184W	1.0072	0.5602	0.4861	-0.0764	1	1	1	0	1	0.999897	0.999897	0
	YML075C	YDR402C	0.9804	1.0076	0.9114	-0.0764	1	1	1	0	1	0.999897	0.999897	0
	YAL012W	YGL084C	0.6138	0.8812	0.4751	-0.0763	1	1	1	0	0.999686	1	0.999686	0
	YDR158W	YNR033W	0.9033	0.9991	0.8261	-0.0763	0.67007	0.712507	0.67007	0.19264	0.67007	0.712507	0.67007	0.19264
	YBR294W	YMR202W	1.0538	0.3871	0.341	-0.0763	1	1	1	0	1	0.999897	0.999897	0
	YLR038C	YHR183W	0.7061	0.3136	0.1489	-0.0763	1	1	1	0	0.859661	1	0.859661	0
	YOR393W	YGR177C	1.0213	1.0569	0.9718	-0.0762	1	1	1	0	1	1	1	0
	YBR265W	YMR105C	1.0759	1.0383	1.041	-0.0762	1	1	1	0	0.999897	1	0.999897	0
	YOL065C	YGR209C	1.0433	1.0913	1.0627	-0.0762	1	1	1	0	1	1	1	0
	YJL166W	YDL215C	0.7448	0.9977	0.6668	-0.0762	1	1	1	0	0.818275	0.999897	0.817677	-0.000513967
	YOL020W	YPR145W	1.0105	1.0108	0.9464	-0.0761	1	1	1	0	1	1	1	0
	YOR126C	YHR183W	1.0155	0.3136	0.2471	-0.0761	1	1	1	0	0.999897	1	0.999897	0
	YNL037C	YPR060C	0.8006	0.9048	0.6483	-0.0761	1	0.957812	0.957812	0	0.999897	0.957812	0.957812	9.9e-05
	YFR053C	YGR183C	1.0469	0.8291	0.7795	-0.0761	1	1	1	0	1	0.818275	0.818275	0
	YOR136W	YGL148W	0.8055	0.9074	0.6559	-0.076	1	0.712507	0.712507	0	0.999897	0.712507	0.712507	7.36e-05
	YNR019W	YGL202W	1.0166	0.9417	0.8813	-0.076	1	1	1	0	1	1	1	0
	YMR296C	YLR258W	0.8943	1.0401	0.8542	-0.076	1	1	1	0	0.999897	1	0.999897	0
	YER065C	YHR104W	1.0306	1.0133	0.9748	-0.076	1	1	1	0	0.999897	0.999897	0.999897	0.000103303
	YMR256C	YPR060C	0.7105	0.9048	0.5669	-0.0759	1	0.957812	0.957812	0	0.859661	0.957812	0.86177	0.038376
	YLR027C	YDR148C	0.2249	0.9689	0.143	-0.0759	0.30845	1	0.297406	-0.0110439	0.141991	0.984097	0.140746	0.00101406
	YDR343C	YGR143W	0.97	1.0393	0.9441	-0.0759	1	1	1	0	1	1	1	0
	YGL205W	YKL150W	0.9773	1.027	0.9277	-0.0759	1	1	1	0	0.999897	1	0.999897	0
	YDR403W	YBL039C	1.0371	0.9573	0.9167	-0.0759	1	1	1	0	0.999897	1	0.999897	0
	YGL037C	YLR395C	1.021	0.9669	0.9093	-0.0759	1	1	1	0	0.999897	0.859661	0.859661	8.88e-05
[truncated: 15,421 more rows]
